# Supplementary material for: Epstein-Barr virus nuclear antigen 3C (EBNA3C) interacts with the metabolism sensing C-terminal binding protein (CtBP) repressor to upregulate host genes
Source: PLoS Pathog. 2021 Mar 15;17(3):e1009419. doi: 10.1371/journal.ppat.1009419 (PMC7993866; doi:10.1371/journal.ppat.1009419)
Supplement: S1 Table — Columns correspond to Entrez gene symbol (Symbol), its mean expression level (BaseMean), log2 fold increase in presence of EBNA3C [HT+/HT-] (log2 Fold Change), log fold change standard error (lfcSE), Wald statistic, raw p-value, and p-value adjusted for multiple testing. Table is sorted by increasing adjusted p-value and those less than 0.05 are included in Fig 3A. (XLSX) [file ppat.1009419.s008.xlsx]

## Sheet: p16 exon2 KO w_wo 4HT
Symbol	BaseMean	log2 Fold Change	lfcSE	Wald statistic	p-value	Adjusted p-value
COBLL1	139.991	-4.55388	0.224291	-20.3035	1.19799e-91	1.90912e-87
CD44	641.115	2.19932	0.163008	13.4921	1.74154e-41	1.38766e-37
ITGAX	94.2249	2.53277	0.208441	12.151	5.66445e-34	3.00896e-30
BZW2	491.54	-1.99056	0.166958	-11.9225	9.03274e-33	3.59864e-29
TNFRSF11A	77.1482	-2.05473	0.193866	-10.5987	3.02048e-26	9.62687e-23
ANXA1	110.954	2.11778	0.200414	10.5671	4.23603e-26	1.12509e-22
PTAFR	68.0886	2.32397	0.226353	10.267	9.92056e-25	1.97618e-21
PARP9	488.758	1.49411	0.145447	10.2726	9.368e-25	1.97618e-21
VIM	1512.51	1.18337	0.123083	9.61435	6.95475e-22	1.23145e-18
KCNN3	238.584	1.27347	0.134588	9.46197	3.02193e-21	4.81575e-18
AKAP6	146.702	1.69539	0.181083	9.36252	7.78563e-21	1.12793e-17
DDX60	47.9719	2.14725	0.232479	9.23634	2.55066e-20	3.38728e-17
ARHGAP25	69.3954	-2.10772	0.239658	-8.79469	1.4344e-18	1.75836e-15
CCR8	56.2262	-1.91093	0.218627	-8.74059	2.31906e-18	2.63975e-15
DTX3L	756.64	1.14919	0.133842	8.58621	8.98881e-18	9.54972e-15
AICDA	48.9083	2.02448	0.238226	8.49815	1.9264e-17	1.9187e-14
IFIT1	95.7345	1.76246	0.208081	8.47005	2.45278e-17	2.29926e-14
NEDD9	69.4693	1.62096	0.192133	8.43665	3.26571e-17	2.89124e-14
KIF13A	30.3223	1.96651	0.233805	8.41091	4.06833e-17	3.41226e-14
SLC41A1	55.5222	-1.72677	0.206098	-8.37837	5.36647e-17	4.276e-14
NLRP3	46.1677	1.70879	0.204972	8.33672	7.63821e-17	5.79631e-14
SH3BP5	160.251	1.3725	0.166188	8.25871	1.4726e-16	1.0667e-13
MNDA	40.7626	1.91529	0.233864	8.18977	2.61724e-16	1.81341e-13
SLC12A8	89.6104	1.6652	0.205156	8.11673	4.78917e-16	3.18001e-13
ITPR1	556.772	1.25148	0.155659	8.03984	8.99559e-16	5.73415e-13
STAP1	67.7971	1.87959	0.234408	8.01847	1.07068e-15	6.56244e-13
CD38	272.01	1.5242	0.190226	8.01257	1.12337e-15	6.63038e-13
FCRL5	26.9128	2.00988	0.253419	7.93106	2.17282e-15	1.23665e-12
PTPRM	267.891	-0.93851	0.121037	-7.75388	8.91293e-15	4.89781e-12
MAP4K4	760.1	1.08669	0.143223	7.58742	3.26344e-14	1.73354e-11
FUT8	272.399	1.58196	0.211275	7.48769	7.00954e-14	3.60336e-11
HHEX	53.4433	1.56179	0.210586	7.41641	1.20334e-13	5.99263e-11
SETD7	78.7752	-1.29876	0.176052	-7.37713	1.61741e-13	7.81061e-11
TGFBR3	126.695	1.57557	0.216423	7.28007	3.33636e-13	1.4769e-10
ENDOD1	360.452	1.07548	0.147681	7.28243	3.27863e-13	1.4769e-10
ITGB3	125.446	-1.12691	0.154716	-7.28373	3.24706e-13	1.4769e-10
AIM2	117.284	1.28912	0.177177	7.27589	3.44141e-13	1.48222e-10
GIMAP6	283.425	-1.1111	0.153154	-7.25476	4.02374e-13	1.68743e-10
SMAD3	124.653	1.54044	0.212702	7.24224	4.41322e-13	1.80331e-10
SP140	1301.07	0.722508	0.101288	7.13322	9.80456e-13	3.90614e-10
KLHL13	54.9388	1.61379	0.226776	7.1162	1.10943e-12	4.31218e-10
RAB29	295.633	-0.912679	0.12843	-7.1064	1.19108e-12	4.51928e-10
CDH1	90.7442	-1.24761	0.177193	-7.04096	1.90922e-12	7.07567e-10
TNFSF10	88.5713	1.34285	0.193101	6.95412	3.54757e-12	1.28487e-09
MUC13	208.396	1.19002	0.173717	6.85036	7.36641e-12	2.60869e-09
EXT1	222.585	0.966148	0.142204	6.79409	1.08997e-11	3.77603e-09
VCL	511.39	0.688304	0.102097	6.74168	1.56565e-11	5.30857e-09
HNRNPLL	74.3842	1.42315	0.211764	6.72044	1.81177e-11	6.01508e-09
TMCC3	316.466	0.832926	0.124251	6.70355	2.03412e-11	6.61546e-09
PLD1	1297.32	-1.31301	0.195995	-6.6992	2.09568e-11	6.67935e-09
ABLIM1	143.538	1.2034	0.180788	6.6564	2.80608e-11	8.76817e-09
BMP4	45.3286	-1.55995	0.237439	-6.56989	5.03516e-11	1.54308e-08
ANKMY2	48.6876	-1.64007	0.250566	-6.54547	5.93069e-11	1.78324e-08
MACROD2	21.3663	1.63919	0.252291	6.49723	8.1814e-11	2.41442e-08
IFI44L	1339.57	1.50198	0.231524	6.48735	8.73599e-11	2.50874e-08
LINC01480	314.665	1.31459	0.202683	6.48598	8.81585e-11	2.50874e-08
IL6R	359.346	0.970575	0.150021	6.46959	9.82711e-11	2.74745e-08
GPATCH11	529.708	1.00602	0.156011	6.44836	1.13067e-10	3.10661e-08
PIK3CG	140.163	1.44752	0.227858	6.35271	2.11553e-10	5.71408e-08
TLR4	22.7744	1.61051	0.254075	6.33872	2.31685e-10	6.15356e-08
SORT1	53.2927	1.26909	0.200376	6.33356	2.39574e-10	6.25876e-08
IFIT5	145.679	1.08964	0.172135	6.33014	2.44946e-10	6.2959e-08
CD101	25.5141	1.51848	0.240393	6.31666	2.67282e-10	6.76095e-08
TMEM154	518.988	1.00922	0.159844	6.31382	2.72228e-10	6.77847e-08
PRL	272.603	-0.839355	0.134238	-6.25275	4.03286e-10	9.88734e-08
GPR155	232.324	-1.03624	0.166445	-6.22575	4.79244e-10	1.15716e-07
TRANK1	104.652	1.24533	0.200266	6.21838	5.02301e-10	1.19473e-07
CIPC	169.92	0.883396	0.146358	6.03588	1.58103e-09	3.70519e-07
LBH	75.7851	1.20495	0.20035	6.01425	1.80718e-09	4.17379e-07
OSTN-AS1	110.015	1.17324	0.195694	5.99529	2.03126e-09	4.62431e-07
CLMN	320.077	0.925651	0.155344	5.95873	2.54198e-09	5.7055e-07
MAGI1	223.713	0.847404	0.143269	5.91478	3.32314e-09	7.35522e-07
TBC1D1	717.928	0.559882	0.0947888	5.90662	3.49198e-09	7.62303e-07
GPR18	9.13487	1.46799	0.249267	5.88923	3.87994e-09	8.3555e-07
IL18R1	413.712	-1.13565	0.193498	-5.86907	4.38246e-09	9.31186e-07
HERC6	62.676	1.18519	0.202248	5.86011	4.62564e-09	9.69924e-07
RASGRP1	120.401	-1.14005	0.194825	-5.85166	4.86697e-09	1.00727e-06
HECW2	1365.03	-0.878667	0.150366	-5.84352	5.11079e-09	1.04417e-06
HNRNPA1P21	39.2747	-1.28899	0.220844	-5.83666	5.32573e-09	1.07431e-06
GCSAM	2192.66	-0.748689	0.128817	-5.81204	6.17154e-09	1.22937e-06
CD36	332.58	1.34976	0.232428	5.80721	6.35225e-09	1.24975e-06
PTK2	311.763	0.861603	0.148753	5.79216	6.94859e-09	1.3504e-06
SP110	799.295	0.66934	0.116132	5.76363	8.23241e-09	1.58062e-06
APOL6	597.391	0.76702	0.133347	5.75207	8.81568e-09	1.67246e-06
XAF1	111.093	1.33425	0.232693	5.73392	9.81371e-09	1.8399e-06
SLFN12L	38.3516	1.30496	0.227674	5.73168	9.94392e-09	1.84263e-06
CD226	285.031	0.922708	0.161043	5.72959	1.00671e-08	1.84402e-06
MIR222HG	15.4969	1.4543	0.254202	5.72106	1.05861e-08	1.91704e-06
GCNT1	34.8364	1.369	0.23942	5.71797	1.07804e-08	1.93029e-06
MED13L	1500.2	-0.821992	0.145136	-5.66359	1.48237e-08	2.62479e-06
SLAMF1	1626.68	-0.710937	0.125827	-5.65011	1.60343e-08	2.80795e-06
ADAM23	267.144	1.08708	0.193654	5.61349	1.98281e-08	3.43458e-06
MCL1	2160.98	0.650802	0.116127	5.60421	2.09203e-08	3.58479e-06
PPM1L	41.2083	-1.18518	0.211611	-5.60076	2.13414e-08	3.61805e-06
DENND5A	443.684	0.846383	0.152483	5.55066	2.84594e-08	4.77399e-06
DGKI	269.629	0.994034	0.179173	5.5479	2.89125e-08	4.79948e-06
PFKFB3	308.029	-0.787052	0.142656	-5.51714	3.44556e-08	5.66066e-06
SLAMF6	764.699	-0.715687	0.129836	-5.51225	3.54271e-08	5.76088e-06
STARD13	812.347	-0.68675	0.125663	-5.46503	4.62829e-08	7.45015e-06
IL16	314.245	1.08762	0.199081	5.4632	4.67637e-08	7.45227e-06
CTNNA3	58.8316	1.16642	0.213803	5.45555	4.88205e-08	7.70301e-06
FAM65B	725.566	0.628411	0.115323	5.44913	5.06171e-08	7.90818e-06
RYK	338.726	0.812946	0.149739	5.42908	5.66441e-08	8.76388e-06
CD200	129.772	-0.98809	0.182401	-5.41712	6.05674e-08	9.28078e-06
ARHGEF3	247.363	1.0889	0.201075	5.41537	6.11608e-08	9.28246e-06
PTPRJ	87.2819	1.03272	0.19098	5.4075	6.39115e-08	9.60843e-06
MYO3B	66.2832	1.14235	0.211344	5.40514	6.47576e-08	9.64464e-06
ENC1	51.2727	1.30188	0.241872	5.38253	7.34472e-08	1.08375e-05
EPSTI1	346.927	0.915081	0.170436	5.36906	7.91473e-08	1.15715e-05
SEMA5A	29.5023	1.32221	0.247597	5.34016	9.28651e-08	1.34536e-05
MPEG1	27.9102	1.33957	0.252324	5.30895	1.10256e-07	1.58292e-05
TFCP2L1	14.85	1.32882	0.251561	5.2823	1.27573e-07	1.81518e-05
FCRL2	43.0031	1.13846	0.216358	5.26194	1.42542e-07	2.01023e-05
CCL5	103.689	1.11563	0.212138	5.259	1.44841e-07	2.02472e-05
CHST11	305.179	0.677424	0.12914	5.24566	1.5572e-07	2.15787e-05
METTL7A	20.8716	1.3289	0.253955	5.23282	1.66943e-07	2.29345e-05
CRLF2	25.0141	1.23169	0.236124	5.21631	1.82523e-07	2.48606e-05
UPB1	38.6685	-1.20161	0.230851	-5.20515	1.93839e-07	2.61782e-05
HERC5	23.4545	1.24603	0.239653	5.19933	2.00009e-07	2.67844e-05
RB1	251.072	1.18706	0.232501	5.1056	3.29755e-07	4.37914e-05
SLCO4C1	45.4929	1.16791	0.228973	5.10067	3.38455e-07	4.45754e-05
EFR3B	14.8036	1.29004	0.253948	5.07993	3.77565e-07	4.93187e-05
CD1C	11.5723	1.26238	0.250371	5.04202	4.6065e-07	5.96822e-05
RCBTB2	79.1913	1.19218	0.237757	5.01427	5.32355e-07	6.79866e-05
IFI44	281.006	1.1601	0.23144	5.01254	5.37171e-07	6.79866e-05
CR1	86.1945	-0.968433	0.193207	-5.0124	5.37545e-07	6.79866e-05
PHF11	220.926	0.728158	0.147813	4.92621	8.38406e-07	0.000105203
LSAMP	85.2735	-0.953887	0.193802	-4.92196	8.56832e-07	0.000106676
FRK	163.303	1.09951	0.22428	4.90238	9.46844e-07	0.000116968
IL13RA1	100.096	0.997801	0.203808	4.8958	9.79082e-07	0.00012002
ALOX5AP	361.528	0.878476	0.179886	4.88352	1.04208e-06	0.000125808
MGAT5	1188.9	0.458126	0.093808	4.88366	1.04136e-06	0.000125808
CLDN1	33.9145	-1.19972	0.246032	-4.87627	1.0811e-06	0.000129537
LNX1	71.2963	-0.865075	0.178235	-4.85356	1.21267e-06	0.000144218
OAS3	164.026	1.13253	0.233866	4.84267	1.28108e-06	0.000148598
AC104699.1	78.4261	0.993457	0.205184	4.84178	1.28681e-06	0.000148598
FYN	1048.17	-0.539377	0.111353	-4.84383	1.27363e-06	0.000148598
DPYSL3	129.92	-0.706101	0.145779	-4.84363	1.27485e-06	0.000148598
NUCB2	297.652	0.842435	0.174054	4.84008	1.29789e-06	0.000148799
CDKN2C	189.806	-0.73137	0.151168	-4.83813	1.31067e-06	0.000149191
HAVCR2	105.098	-0.853899	0.176566	-4.83616	1.32375e-06	0.000149612
DENND5B	459.025	0.899289	0.186208	4.82949	1.36881e-06	0.000153615
HLA-DRA	10070.7	0.463173	0.0959968	4.82488	1.4009e-06	0.000156117
ABCB1	87.9004	0.807283	0.167498	4.81966	1.43801e-06	0.00015914
PLSCR1	411.035	0.777629	0.161515	4.81459	1.475e-06	0.000162108
LINC00944	25.1116	1.20309	0.250691	4.79909	1.59386e-06	0.000173971
NTNG1	56.3608	1.16242	0.242589	4.79172	1.65357e-06	0.000179261
CD84	126.485	-0.7471	0.15618	-4.78358	1.72201e-06	0.000185418
EGR2	151.804	1.08583	0.228069	4.76099	1.92647e-06	0.000206042
SYK	635.399	0.569717	0.119704	4.75939	1.94179e-06	0.000206296
SPTY2D1	344.732	0.603907	0.127039	4.7537	1.99724e-06	0.000210782
CASP10	125.199	0.73987	0.156063	4.74083	2.12842e-06	0.000223148
HECW1	12.2791	-1.20005	0.253795	-4.7284	2.26291e-06	0.000235697
DENND1A	505.304	-0.710797	0.15065	-4.71819	2.37956e-06	0.000246238
HEG1	477.221	0.779676	0.165299	4.71675	2.39646e-06	0.000246387
ADAM19	320.168	0.835991	0.177798	4.70191	2.57743e-06	0.000263295
NCALD	582.502	-0.652721	0.139568	-4.67671	2.91519e-06	0.000295901
PITPNC1	478.106	-0.594639	0.127216	-4.67425	2.95028e-06	0.000297567
NEFH	8.05009	1.15634	0.247528	4.67157	2.98903e-06	0.00029958
GLYATL2	10.3244	1.15897	0.248701	4.66011	3.16035e-06	0.000314771
CYSLTR1	200.726	0.739539	0.158752	4.65844	3.1861e-06	0.000315364
MAML2	244.979	0.819939	0.176254	4.65203	3.28678e-06	0.000323321
TTYH2	79.1499	-1.08184	0.233357	-4.63599	3.55225e-06	0.000347293
FILIP1L	16.0265	1.15997	0.250434	4.63186	3.62403e-06	0.00035215
NMT2	357.81	-0.728656	0.157726	-4.61977	3.84164e-06	0.000371032
SYNPO2	22.693	-1.07458	0.233312	-4.60574	4.10994e-06	0.000394555
F2R	101.131	0.786441	0.171313	4.59066	4.41847e-06	0.000421634
SLCO5A1	734.538	-0.596133	0.130178	-4.57937	4.66388e-06	0.000442402
GALM	28.2818	1.1122	0.24374	4.56305	5.04156e-06	0.000475398
NCKAP1	121.337	0.942634	0.206952	4.55484	5.24246e-06	0.000488235
DAPK1	1064.8	-0.594437	0.130549	-4.55337	5.27926e-06	0.000488235
SPTBN1	6147.09	-0.599771	0.131744	-4.55254	5.30024e-06	0.000488235
EPAS1	23.9388	-1.11447	0.244776	-4.55299	5.28885e-06	0.000488235
TEX9	840.754	0.95178	0.209382	4.54566	5.47638e-06	0.000501561
TIMD4	104.215	-0.955364	0.210746	-4.53324	5.80862e-06	0.000528949
SLC41A2	143.396	0.867119	0.191434	4.52959	5.90975e-06	0.000535101
ZFYVE9	12.1895	1.13898	0.251556	4.52775	5.96149e-06	0.000536736
AKAP5	62.8479	1.02691	0.227008	4.52367	6.07751e-06	0.000544108
ARMC9	82.0299	-0.820571	0.18199	-4.50889	6.51689e-06	0.000580185
ADO	366.831	0.536743	0.119481	4.49228	7.04658e-06	0.000623857
DNMBP	835.586	-0.582011	0.129713	-4.48691	7.22632e-06	0.000636236
STAT1	4188.9	0.745198	0.166336	4.48008	7.4614e-06	0.000653324
SLFN5	325.213	0.819621	0.183808	4.45912	8.22965e-06	0.000716654
PHLDA1	23.8167	1.07656	0.241684	4.45442	8.41215e-06	0.00072746
CPEB3	70.1826	0.935903	0.210161	4.45327	8.45739e-06	0.00072746
BMP2K	724.575	0.892758	0.200511	4.45242	8.49069e-06	0.00072746
PARP15	669.98	0.609451	0.137586	4.42961	9.44033e-06	0.000804498
PLAC8	988.284	0.481382	0.108864	4.42185	9.78592e-06	0.000829513
SAMD9L	1668.45	0.747286	0.169073	4.41989	9.87505e-06	0.000832639
CCL4L1	24.9435	1.12156	0.2541	4.41386	1.01542e-05	0.000851669
CLEC2D	23.8335	-1.04597	0.237384	-4.40625	1.05177e-05	0.000877539
ZNF608	378.925	-0.612067	0.139084	-4.40071	1.07895e-05	0.000895532
CR2	1489.4	-0.736312	0.168409	-4.37217	1.23018e-05	0.00101576
C12orf42	16.8432	1.09182	0.249793	4.3709	1.23733e-05	0.0010164
WARS	2687.07	0.491584	0.112709	4.36152	1.29162e-05	0.00105556
IL1R2	8.99349	-1.06053	0.244322	-4.34072	1.42015e-05	0.00115467
ST6GAL1	7271.74	-0.592197	0.136615	-4.33479	1.45897e-05	0.00118021
RP11-1D12.2	10.0935	-1.09654	0.25335	-4.32817	1.50356e-05	0.00121014
TDRD7	286.618	0.606063	0.140237	4.32171	1.54828e-05	0.00123987
RAB30	770.035	0.7362	0.170495	4.31802	1.57438e-05	0.00125446
SNX29	914.139	-0.453817	0.105434	-4.30427	1.67541e-05	0.00132832
EBF1	722.301	-0.601811	0.139947	-4.30027	1.70593e-05	0.00134583
CCL4	55.9865	1.09053	0.254191	4.29019	1.78517e-05	0.00139454
RAB31	89.9459	0.804919	0.187604	4.29051	1.78261e-05	0.00139454
RASSF6	51.0932	0.978153	0.22824	4.28563	1.82226e-05	0.00141656
NAPSB	385.781	0.917177	0.214186	4.28216	1.85092e-05	0.00143186
UBE2E1	1522.83	0.597268	0.139648	4.27695	1.8947e-05	0.00145864
HHLA2	11.5907	1.08663	0.254149	4.27558	1.90644e-05	0.00146063
HLA-DMB	417.512	0.713763	0.167001	4.27401	1.91986e-05	0.00146387
FAM101B	41.6662	-1.05057	0.246203	-4.2671	1.98028e-05	0.00150275
SESN3	678.555	0.84925	0.199461	4.25771	2.06528e-05	0.00155982
EIF2AK2	1730.85	0.677542	0.159523	4.2473	2.16358e-05	0.001613
TRAF3IP3	557.624	0.530333	0.124871	4.24705	2.16605e-05	0.001613
GIMAP5	13.205	-1.07965	0.254088	-4.24911	2.14621e-05	0.001613
CD28	180.115	-0.572746	0.134894	-4.24588	2.17738e-05	0.00161389
CUEDC1	30.8148	1.05717	0.249337	4.23993	2.23587e-05	0.00164957
OSTN	8.05391	1.06205	0.250749	4.23551	2.28033e-05	0.00167463
GLUL	1298.95	-0.452578	0.10696	-4.23128	2.32369e-05	0.00169864
FAM160A1	7.1132	-1.05267	0.249176	-4.22458	2.39383e-05	0.00173401
TGM2	32.502	-1.07398	0.254178	-4.2253	2.38623e-05	0.00173401
UTP3	185.966	0.665538	0.157822	4.21702	2.47555e-05	0.00178509
FUNDC2	951.591	-0.565786	0.134353	-4.21118	2.54036e-05	0.00182357
NCOA1	174.467	0.757393	0.180082	4.20582	2.60136e-05	0.00185898
LAP3	1027.03	0.439546	0.104838	4.1926	2.75776e-05	0.00196195
EIF2AK4	1041.4	-0.379733	0.0908846	-4.17819	2.93842e-05	0.00208118
ITPR2	1096.5	0.821454	0.197852	4.15185	3.29799e-05	0.00232552
PIEZO2	1356.21	-0.447284	0.107863	-4.14679	3.37163e-05	0.00236697
LRRK2	140.244	1.04507	0.252366	4.1411	3.4565e-05	0.00240942
RABGAP1L	1812.52	0.624221	0.150752	4.14071	3.46233e-05	0.00240942
EPB41L4B	54.1397	-0.807	0.194979	-4.13891	3.48967e-05	0.00241789
TMEM156	260.035	0.739194	0.179047	4.12849	3.65154e-05	0.00251909
TRIM22	2091.76	0.562206	0.136437	4.12063	3.77837e-05	0.00259535
LMO4	394.152	0.506198	0.122924	4.11796	3.82242e-05	0.00261434
TP63	70.5403	0.84052	0.20436	4.11294	3.90647e-05	0.00266041
PPAP2B	87.5706	0.789417	0.191985	4.11187	3.92462e-05	0.0026614
ETV5	14.8865	1.03869	0.2534	4.09899	4.14955e-05	0.002802
PIK3R3	378.032	-0.456148	0.111545	-4.08937	4.32554e-05	0.00289629
RP11-598F7.3	120.247	-0.846875	0.207076	-4.08968	4.31962e-05	0.00289629
ZDHHC14	38.0222	0.935815	0.229975	4.06921	4.71733e-05	0.00314541
CORO1C	900.098	0.388645	0.0956632	4.06264	4.85213e-05	0.00320844
RP4-555D20.2	59.6826	-0.793894	0.195412	-4.06268	4.85127e-05	0.00320844
ARHGAP24	13.2224	1.03149	0.253964	4.06157	4.87446e-05	0.00320989
FCRL1	44.3828	0.812454	0.200251	4.05718	4.96686e-05	0.00325728
P3H2	1991.24	-0.468115	0.115554	-4.05105	5.09875e-05	0.00333007
NIPAL1	94.1711	0.866108	0.213885	4.04942	5.13455e-05	0.00333976
MAP3K8	245.735	-0.596752	0.148185	-4.02708	5.64748e-05	0.00365847
HLA-DQA1	2734.74	0.505306	0.125552	4.02468	5.70529e-05	0.00368095
SAMD9	938.039	0.667346	0.166494	4.00824	6.11733e-05	0.00393088
ALOX5	183.334	0.879163	0.21971	4.00147	6.29494e-05	0.00402876
IL7R	242.684	-0.579489	0.144875	-3.99992	6.3363e-05	0.00403901
ENTPD1	4991.19	-0.406134	0.101561	-3.99891	6.36346e-05	0.00404016
FHOD3	1630.97	-0.67344	0.168848	-3.98843	6.6512e-05	0.00420609
LAMC1	807.802	0.492258	0.124215	3.96296	7.40249e-05	0.00466269
PHACTR2	49.8883	-0.879694	0.222227	-3.95855	7.54076e-05	0.00473108
MTM1	107.958	0.738493	0.186737	3.95473	7.66214e-05	0.00478839
PRKCB	2312.45	0.408393	0.103538	3.94439	8.00017e-05	0.00498011
CCDC53	107.8	0.663938	0.168507	3.94013	8.14368e-05	0.00504971
FCGR2C	120.221	0.802183	0.203851	3.93515	8.31448e-05	0.00513564
PIP5K1B	197.184	0.764168	0.194502	3.92883	8.53588e-05	0.00525204
DFNB31	32.6702	-0.969312	0.2469	-3.92593	8.63935e-05	0.00529526
RP11-568N6.1	87.0574	0.761231	0.194018	3.9235	8.72707e-05	0.00532853
PIK3R5	669.415	-0.884585	0.225767	-3.91813	8.92374e-05	0.00542782
KIAA1324L	68.8924	0.801264	0.207018	3.8705	0.000108612	0.00658115
RAB11FIP1	709.105	0.57533	0.14882	3.86596	0.000110655	0.00667953
ST3GAL1	276.952	0.702974	0.182033	3.86179	0.000112558	0.00676876
CCL3	345.613	0.977482	0.253509	3.8558	0.000115352	0.0069107
CAMK2D	409.167	0.720373	0.187249	3.84715	0.0001195	0.0071324
TRIO	1812.8	-0.384807	0.10007	-3.84537	0.00012037	0.0071575
ITK	10.1076	0.960541	0.250122	3.84029	0.000122889	0.00728012
ANO2	4.52184	-0.877953	0.229053	-3.83297	0.000126606	0.00747255
C3orf58	672.625	0.532567	0.139137	3.82764	0.00012938	0.00760814
PBX4	70.2809	-0.886058	0.232162	-3.81654	0.000135334	0.00792896
HSPA7	44.2732	0.81065	0.212556	3.81381	0.000136838	0.00795859
NOTCH2	734.183	-0.614408	0.16109	-3.81406	0.000136703	0.00795859
NUGGC	26.7548	0.93132	0.244381	3.81093	0.000138446	0.00802281
KCNN2	62.6749	-0.749351	0.197873	-3.78703	0.00015246	0.00877155
LURAP1L	65.229	-0.782202	0.206548	-3.78702	0.000152467	0.00877155
CD300A	303.637	-0.719885	0.190168	-3.78551	0.000153394	0.00879309
IQGAP2	21.7598	0.930301	0.246231	3.77816	0.00015799	0.00902411
COL24A1	279.391	0.618589	0.163941	3.77324	0.000161139	0.00913848
KCNIP2	199.321	-0.688703	0.182513	-3.77345	0.000161008	0.00913848
NAALAD2	116.213	-0.791581	0.209893	-3.77135	0.000162364	0.00917529
SUB1	4367.57	0.608551	0.161558	3.76676	0.00016538	0.00931273
TNIP3	13.0703	0.945883	0.251267	3.76446	0.000166912	0.00936589
SOX9	63.7086	-0.805943	0.214195	-3.76265	0.00016812	0.00940057
EFNB1	23.1796	-0.936753	0.24904	-3.76146	0.000168926	0.00941262
CDCA7	569.802	0.604365	0.160728	3.76016	0.000169803	0.00942851
PARM1	698.752	0.421374	0.112212	3.75516	0.000173233	0.00958553
TRIM69	848.737	0.475422	0.126761	3.75053	0.000176461	0.00973037
CDV3	5875.28	0.484926	0.129448	3.7461	0.000179608	0.00986976
LYPD6B	151.055	-0.618185	0.165097	-3.74437	0.00018085	0.00990388
NEXN	56.0979	0.818269	0.218896	3.73816	0.000185374	0.0101169
SERPINA1	4.69904	0.868934	0.232574	3.73615	0.000186856	0.0101629
PRF1	11.3069	0.94422	0.253252	3.72838	0.000192713	0.0104458
MX1	2333.57	0.649235	0.174251	3.72587	0.00019464	0.010479
PLEK	4273.34	-0.441384	0.118442	-3.72659	0.000194086	0.010479
LARGE	278.443	-0.550208	0.147879	-3.72067	0.000198697	0.0106614
FGF2	29.3006	0.906624	0.243767	3.71922	0.000199841	0.0106868
EMB	517.523	0.750318	0.202012	3.71422	0.000203833	0.0108638
EML5	130.027	-0.792897	0.213541	-3.7131	0.000204737	0.0108756
RAB5B	547.653	-0.462023	0.124723	-3.70439	0.0002119	0.0112187
MAPRE2	683.905	-0.479448	0.129716	-3.69613	0.000218915	0.0115518
RAB27A	375.429	0.698948	0.189309	3.69211	0.0002224	0.0116724
TBC1D4	642.877	0.542789	0.147025	3.69181	0.000222665	0.0116724
PUS10	263.899	0.808039	0.219011	3.68949	0.000224707	0.0117408
F8	101.188	-0.611863	0.166164	-3.68228	0.000231159	0.0120384
NMI	257.828	0.711662	0.193485	3.67812	0.000234959	0.0121964
PRR18	39.6704	-0.863443	0.235277	-3.6699	0.000242648	0.0125547
FAM107B	2384.79	0.54215	0.147791	3.66837	0.000244106	0.0125892
ETV6	624.518	-0.472006	0.12874	-3.66636	0.000246026	0.0126473
GAS7	21.4912	0.887711	0.242429	3.66174	0.000250507	0.0128363
C3orf52	31.3131	-0.805557	0.220335	-3.65605	0.000256131	0.0130824
C12orf77	29.3765	0.830113	0.227334	3.65151	0.000260699	0.0132731
LY75	797.199	-0.658643	0.180662	-3.64573	0.000266638	0.0135323
FAM86B3P	41.1958	-0.74041	0.203812	-3.6328	0.000280361	0.0141836
LINC01268	77.5327	-0.796343	0.21984	-3.62237	0.000291918	0.0147215
MTDH	4355.37	0.656662	0.181528	3.61742	0.000297553	0.0149113
EVI2A	191.133	0.623804	0.172444	3.61743	0.000297538	0.0149113
PARP12	73.2266	0.812888	0.224908	3.61431	0.000301144	0.014997
ARPC2	3092.58	0.393541	0.108881	3.61442	0.000301024	0.014997
RP11-160H22.5	9.16692	0.915689	0.253469	3.61262	0.000303117	0.0150482
FAT1	22.0575	-0.885638	0.245245	-3.61124	0.000304735	0.0150815
RP1-148H17.1	56.869	0.72447	0.200715	3.60944	0.000306854	0.0151394
RP1-68D18.2	4.88967	0.850377	0.23572	3.60757	0.000309073	0.0152018
TRAK2	298.533	0.46223	0.128214	3.60516	0.000311961	0.0152966
ZSCAN2	125.811	-0.634662	0.176233	-3.60127	0.000316661	0.0154392
TBC1D8	150.418	-0.647132	0.179701	-3.60115	0.000316807	0.0154392
CD55	432.983	-0.511297	0.142094	-3.59831	0.000320287	0.015514
ID3	296.701	-0.871615	0.242214	-3.59853	0.000320019	0.015514
GALNT1	1007.42	0.649054	0.181015	3.58563	0.000336267	0.0162386
FOXO1	367.262	-0.56636	0.158048	-3.58346	0.000339067	0.0163244
PIM2	1204.82	-0.690542	0.19281	-3.58146	0.000341682	0.0163773
GPC5	33.2919	-0.771464	0.21543	-3.58105	0.000342222	0.0163773
NBEA	224.509	0.840046	0.234664	3.57978	0.000343889	0.0164078
ITPRIPL2	161.129	0.486866	0.136148	3.57599	0.000348899	0.0165972
C21orf91	519.49	0.721255	0.201922	3.57195	0.000354331	0.0167236
FAIM	109.239	0.576273	0.161298	3.57272	0.000353298	0.0167236
MT-CO3	33636.1	-0.494512	0.138454	-3.57168	0.000354704	0.0167236
SSH2	1096.72	-0.419527	0.1176	-3.56741	0.00036053	0.0169481
DNMT3A	126.229	0.623769	0.175353	3.55721	0.000374812	0.0175677
EGOT	40.7181	-0.740665	0.208336	-3.55514	0.000377771	0.0176544
IFIT3	725.287	0.601149	0.169628	3.54393	0.000394215	0.018369
AC023590.1	8.84557	0.865897	0.244459	3.5421	0.000396955	0.0183892
FAF1	509.755	-0.447358	0.126272	-3.5428	0.0003959	0.0183892
SAMHD1	374.932	0.510749	0.144459	3.5356	0.000406848	0.0187928
GCNT2	228.653	0.603074	0.170681	3.53333	0.000410356	0.0189001
TXLNGY	1041.46	0.718015	0.203413	3.52983	0.000415828	0.0190969
TPRG1	56.8888	0.808926	0.229554	3.5239	0.000425252	0.0194736
CAPN2	369.995	0.443313	0.125947	3.51984	0.000431807	0.0197171
FCGR2A	26.1855	0.86013	0.244612	3.5163	0.000437598	0.0199245
CDKN2A	86.7182	-0.797688	0.22707	-3.51297	0.000443131	0.0200617
KIAA2022	19.6323	-0.8754	0.249139	-3.5137	0.00044191	0.0200617
RIMKLB	11.3441	0.889856	0.253388	3.51184	0.000445021	0.0200668
STRBP	1309.14	0.584825	0.166551	3.5114	0.00044576	0.0200668
SLC46A3	96.2329	0.607359	0.173008	3.51059	0.000447113	0.020071
KCND2	347.854	-0.438049	0.124853	-3.50853	0.000450596	0.0201705
EML6	30.0779	-0.838743	0.239245	-3.5058	0.000455237	0.0203212
PDE4D	351.632	-0.749406	0.213816	-3.50491	0.000456768	0.0203326
TSPYL4	134.242	-0.541409	0.154699	-3.49975	0.000465694	0.0206721
IFNGR1	641.796	0.557919	0.159536	3.49714	0.000470271	0.0208173
AC009961.5	10.819	-0.888271	0.2542	-3.49438	0.000475171	0.020976
INPP4B	208.273	0.720934	0.206682	3.48813	0.000486404	0.0213536
BHLHE22	9.48377	-0.88551	0.253816	-3.48878	0.000485223	0.0213536
PCNXL2	93.8745	0.648806	0.18611	3.48614	0.00049004	0.0214541
SPATA18	10.9089	0.882125	0.253641	3.47785	0.000505455	0.0220683
TRIB2	7.63979	0.871941	0.251177	3.47142	0.000517718	0.0225419
OR2T10	13.8873	-0.877763	0.253566	-3.46168	0.000536815	0.0233098
DENND1B	171.907	0.641246	0.18547	3.45741	0.000545392	0.0235341
CREB5	1842.15	-0.423224	0.122428	-3.45691	0.000546411	0.0235341
HTR7	304.074	-0.444165	0.128481	-3.45704	0.00054614	0.0235341
PRRT3	56.4201	-0.854542	0.247401	-3.45408	0.000552178	0.0237184
DEGS1	271.795	0.463536	0.134473	3.44706	0.000566725	0.0242778
DUSP5	625.052	0.643806	0.186857	3.44546	0.000570093	0.0243566
TMEM56	73.0365	0.685227	0.199616	3.43272	0.00059756	0.0254581
IGJ	5053.32	0.581881	0.169544	3.43203	0.00059907	0.0254581
ZSWIM6	126.656	0.557201	0.162486	3.42922	0.000605326	0.0256555
LRMP	2508.26	0.465573	0.135916	3.42546	0.000613769	0.0259443
GPR114	62.8062	0.844347	0.246637	3.42343	0.000618352	0.0260689
TBC1D9	147.629	0.50428	0.147564	3.41736	0.000632317	0.0265873
GFI1	58.6543	0.6482	0.189767	3.41577	0.000636012	0.026669
ACADM	1232.52	0.558242	0.163463	3.41509	0.000637606	0.026669
FBN1	144.519	-0.631728	0.185026	-3.41427	0.000639531	0.0266795
TSPAN12	254.55	-0.59984	0.176067	-3.40689	0.000657079	0.02734
SLC1A1	209.462	0.463238	0.136067	3.40449	0.000662869	0.0275091
ASXL3	6.10181	0.838343	0.246472	3.40137	0.000670501	0.0276694
UGCG	727.2	0.585747	0.172263	3.40031	0.000673104	0.0276694
SRGAP2	102.295	-0.532204	0.156527	-3.40007	0.000673677	0.0276694
CADPS2	220.986	-0.760643	0.223706	-3.4002	0.000673375	0.0276694
RP1-65P5.5	8.44172	-0.836913	0.246444	-3.39595	0.000683899	0.028017
CGN	57.3472	-0.814768	0.239974	-3.39523	0.000685712	0.0280192
LINC00877	98.1855	0.596038	0.175602	3.39426	0.000688139	0.0280465
PKHD1	212.535	-0.478842	0.141318	-3.38841	0.000702996	0.0285062
TANGO6	296.129	-0.482602	0.142422	-3.38855	0.000702644	0.0285062
PASK	403.859	-0.545179	0.161095	-3.3842	0.000713867	0.0288735
RIN3	37.6131	0.828738	0.245306	3.37839	0.000729114	0.0294156
TNFSF14	271.695	0.473078	0.140268	3.37267	0.000744431	0.0299577
PECAM1	104.714	0.67093	0.199205	3.36805	0.000757029	0.0302691
EFR3A	756.146	0.584446	0.173543	3.36774	0.000757867	0.0302691
CFLAR	1192.73	0.338632	0.100511	3.3691	0.000754139	0.0302691
PRICKLE1	18.6694	0.844408	0.251137	3.36235	0.00077283	0.0307127
ANKEF1	45.4721	-0.717926	0.213483	-3.36293	0.000771212	0.0307127
MEF2A	592.165	0.423734	0.12616	3.35871	0.000783078	0.0310426
TBC1D30	14.8463	0.849518	0.253515	3.35096	0.000805329	0.0318455
IKZF1	1141.93	0.355895	0.106272	3.3489	0.000811343	0.0320039
DDX58	144.367	0.640169	0.191829	3.33718	0.000846318	0.0333011
SLC2A5	849.842	-0.599239	0.179676	-3.33512	0.000852637	0.033467
DUSP3	186.787	-0.462363	0.138969	-3.3271	0.000877559	0.0342764
HMGB1P1	6.22481	-0.796361	0.239343	-3.32729	0.000876966	0.0342764
HCAR3	6.61438	0.833453	0.250947	3.32123	0.000896227	0.03492
ANTXR2	52.5921	0.777976	0.234306	3.32034	0.000899089	0.034946
GPR183	1814.1	-0.519709	0.157034	-3.30953	0.000934512	0.0362345
PXDNL	570.96	-0.599517	0.18162	-3.30093	0.000963644	0.0372734
RP5-1186N24.3	10.0344	0.837057	0.254109	3.29409	0.000987401	0.0379004
SENP8	20.407	0.788102	0.239142	3.29554	0.000982314	0.0379004
RAB38	60.7559	0.643616	0.195498	3.29218	0.000994124	0.0379004
EMILIN2	7.0047	-0.810397	0.246122	-3.29266	0.000992427	0.0379004
OR2T11	17.2339	-0.828394	0.251548	-3.29319	0.000990572	0.0379004
KIAA1161	12.1258	-0.832431	0.252688	-3.2943	0.000986669	0.0379004
XBP1	1791.83	0.356825	0.108662	3.28381	0.00102414	0.0389517
MAN2A1	593.05	0.652557	0.19897	3.27967	0.00103928	0.0394092
CYTH3	185.539	-0.59641	0.181878	-3.27917	0.00104112	0.0394092
LAMP3	730.131	0.467193	0.142686	3.27429	0.00105929	0.0400019
SLC12A6	700.352	-0.366711	0.112125	-3.27056	0.00107334	0.0404368
SAMD12	155.322	0.633853	0.193935	3.26838	0.00108165	0.0406536
MIR4435-1HG	11.8037	-0.829144	0.254083	-3.26328	0.0011013	0.0412948
AE000661.37	107.371	-0.662122	0.204554	-3.23691	0.00120834	0.045202
AMOT	63.9414	0.610961	0.189202	3.22915	0.00124157	0.0463365
MT-ND6	423.601	0.758318	0.234983	3.22712	0.00125044	0.0465583
FAM49A	470.368	-0.523318	0.16235	-3.2234	0.0012668	0.0470577
TTC28	6.31687	0.795136	0.24676	3.22231	0.00127162	0.0471095
ACOT9	381.615	-0.420454	0.130505	-3.22175	0.00127411	0.0471095
VDR	50.1104	0.787979	0.244668	3.2206	0.00127923	0.0471895
GIMAP8	21.9166	0.769414	0.239105	3.21789	0.00129136	0.0475268
CCDC6	535.578	0.613288	0.191018	3.21063	0.00132447	0.0486329
GPR15	790.049	-0.450308	0.140745	-3.19947	0.00137682	0.0504391
DLGAP1	54.1632	0.693164	0.21676	3.19784	0.00138461	0.0506082
RP5-1028K7.2	7.28617	0.803745	0.251528	3.19545	0.00139613	0.0509122
MTX3	409.013	0.497831	0.155924	3.19278	0.00140908	0.0511505
P3H2-AS1	32.008	-0.768303	0.240632	-3.19286	0.00140871	0.0511505
CD9	38.0994	0.696096	0.218839	3.18086	0.00146841	0.0531831
MARCH5	261.222	0.501349	0.157822	3.17667	0.00148979	0.0537975
ADTRP	314.666	-0.428546	0.134952	-3.17556	0.0014955	0.0537975
GPR157	100.574	-0.641787	0.202067	-3.17611	0.00149266	0.0537975
C16orf52	118.605	0.585632	0.184837	3.16837	0.00153295	0.0550205
TNFRSF19	94.4636	-0.551228	0.174242	-3.16358	0.00155842	0.0558091
RP11-35G9.3	16.2917	0.792099	0.250756	3.15884	0.00158398	0.056597
SETBP1	488.804	0.518075	0.164277	3.15368	0.00161228	0.0574794
MSL3	809.587	-0.4139	0.131309	-3.1521	0.001621	0.0576614
FLNB	810.708	0.451085	0.143155	3.15103	0.00162694	0.0577436
ZNF804A	145.103	0.528272	0.167831	3.14765	0.00164588	0.0582862
LIX1L	353.532	-0.370074	0.117615	-3.14649	0.00165243	0.0583361
RUFY3	346.693	0.572471	0.181962	3.1461	0.00165461	0.0583361
LEF1	258.886	-0.461462	0.146753	-3.14448	0.00166382	0.0585312
EEA1	716.937	0.603282	0.19215	3.13963	0.0016916	0.0591959
ITCH	774.704	0.495723	0.157912	3.13924	0.00169386	0.0591959
PIM1	383.137	-0.610202	0.194344	-3.1398	0.00169063	0.0591959
GRIN2A	13.7133	0.766018	0.244433	3.13386	0.00172522	0.0600726
PDE7A	913.085	0.469792	0.149918	3.13365	0.00172648	0.0600726
ROBO1	126.055	-0.606269	0.193692	-3.13007	0.00174766	0.0606769
CACNA1E	35.0334	0.698236	0.223441	3.12493	0.00177849	0.0616129
CDYL2	69.2583	0.630088	0.201839	3.12174	0.00179785	0.0621488
NAPSA	39.7365	0.66292	0.212412	3.12091	0.00180294	0.0621898
MME	35.5622	0.703638	0.225959	3.114	0.00184567	0.063526
CD109	37.0597	0.782725	0.251768	3.10891	0.00187779	0.0643009
MAP3K5	1278.54	-0.460846	0.148231	-3.10897	0.00187743	0.0643009
PLEKHG7	15.6754	0.773911	0.248965	3.10852	0.00188028	0.0643009
RP11-1151B14.4	324.339	-0.532436	0.171461	-3.10528	0.00190099	0.0648697
CXXC4	156.025	0.646743	0.20836	3.10397	0.00190942	0.0650182
STXBP6	272.525	-0.417562	0.134587	-3.10254	0.00191865	0.065193
UST	460.402	-0.466054	0.150292	-3.101	0.0019287	0.0653952
SRI	873.861	0.456437	0.147486	3.09478	0.00196957	0.0666391
CIT	532.072	-0.3779	0.122489	-3.08518	0.00203428	0.0686829
RPS27L	571.527	0.543406	0.176322	3.0819	0.00205687	0.0692987
RP4-781K5.6	20.4684	0.770088	0.249996	3.0804	0.00206722	0.0695004
COQ2	158.059	0.476018	0.154679	3.07745	0.0020878	0.0700445
CASP7	273.515	0.384805	0.125138	3.07506	0.00210459	0.0704597
BNC2	593.576	-0.393836	0.128163	-3.07293	0.00211967	0.0708155
NLK	289.054	0.385825	0.12561	3.07162	0.00212899	0.0709781
CCDC50	3500.65	0.488557	0.159109	3.07059	0.00213638	0.071076
CCDC74A	113.637	-0.650132	0.211792	-3.06968	0.00214291	0.0711445
NR2F2	10.5544	-0.779169	0.253935	-3.06838	0.00215223	0.0713055
ATP1B1	239.71	-0.547648	0.178718	-3.06431	0.00218174	0.0721332
SMARCA2	2498.74	-0.321648	0.105061	-3.06153	0.00220206	0.0726544
ATPIF1	559.104	0.429527	0.140419	3.0589	0.00222151	0.0731446
ITM2C	294.973	0.677442	0.221567	3.0575	0.00223193	0.0732834
NABP1	1756.5	0.525214	0.171802	3.0571	0.00223492	0.0732834
TRPM6	6.57412	0.720184	0.235767	3.05465	0.00225325	0.0737328
CCL3L3	47.1324	0.774202	0.253635	3.05243	0.00226999	0.0739767
PLIN2	566.708	-0.485889	0.159157	-3.05289	0.00226647	0.0739767
ST3GAL5	52.1874	0.614144	0.201456	3.04853	0.00229962	0.0747891
AP3M2	583.453	-0.41154	0.13513	-3.04552	0.00232277	0.0753883
PPP1R2	751.411	0.550735	0.180908	3.04429	0.00233232	0.0753912
TRAF3	749.019	-0.310426	0.101958	-3.04464	0.00232959	0.0753912
SP100	1791.05	0.442133	0.145624	3.03614	0.0023963	0.0773026
YPEL1	36.3887	-0.653818	0.215665	-3.03163	0.00243237	0.0783077
B4GALT5	505.605	0.307966	0.102066	3.0173	0.00255033	0.0818482
CABLES1	582.846	-0.566519	0.187773	-3.01703	0.00255262	0.0818482
ACP5	96.837	0.737443	0.244549	3.01552	0.00256542	0.0819289
MAGOH	153.968	0.560931	0.185999	3.01577	0.0025633	0.0819289
TMEM136	41.8969	-0.67534	0.224012	-3.01475	0.00257194	0.0819729
FCRLA	1224.38	0.489222	0.162338	3.0136	0.00258172	0.0821202
FAM81A	195.976	0.513503	0.170657	3.00898	0.00262129	0.0832129
NAAA	65.321	-0.53243	0.177162	-3.00533	0.00265291	0.0840494
ELOVL6	158.919	0.563225	0.187478	3.00422	0.0026626	0.0841889
EPHX2	33.4308	-0.659113	0.219447	-3.00352	0.00266879	0.0842175
CLEC16A	432.857	-0.417558	0.139148	-3.00081	0.00269261	0.0846339
GPR75	30.0964	-0.702355	0.23401	-3.00139	0.00268753	0.0846339
PPFIBP2	402.785	0.382117	0.127373	2.99998	0.00269995	0.0846964
SLC26A9	8.19733	-0.758775	0.252976	-2.99939	0.00270522	0.0846964
CCND2	2600.3	0.295956	0.0986994	2.99856	0.00271258	0.0847601
RP11-308N19.1	25.5516	0.725479	0.242262	2.99461	0.00274799	0.0856987
ST3GAL6	481.284	-0.55643	0.186452	-2.98431	0.00284222	0.0884642
PDIA6	2348.88	0.389665	0.130625	2.98309	0.00285355	0.0886435
PDLIM3	6.14749	-0.706336	0.23699	-2.98045	0.00287826	0.0892372
LINC01399	63.924	-0.548751	0.184176	-2.97948	0.00288734	0.089345
MGC16275	5.36015	-0.714225	0.239859	-2.97768	0.00290437	0.0896976
CHAC2	95.606	0.586454	0.19716	2.97451	0.00293458	0.0904554
PRSS51	68.0994	-0.553327	0.186503	-2.96685	0.00300866	0.09256
DSG1	4.24076	-0.670166	0.226289	-2.96156	0.0030609	0.0939855
PRKCH	668.473	-0.365023	0.123284	-2.96082	0.00306819	0.0940282
RP11-472K17.3	27.5386	-0.715486	0.24184	-2.9585	0.00309136	0.0945563
OAS2	1596.53	0.484757	0.164107	2.9539	0.00313783	0.095794
FMNL2	350.768	0.466469	0.157961	2.95306	0.00314639	0.0958717
HIST1H2BF	1225.08	-0.444417	0.150659	-2.94981	0.00317967	0.0967009
OR2T3	8.67433	-0.707124	0.239785	-2.94899	0.00318815	0.0967741
TMEM131	605.733	0.574748	0.194968	2.9479	0.00319937	0.09693
CCDC126	165.288	0.548209	0.186229	2.94373	0.00324284	0.0980606
L3MBTL4	84.0612	0.590606	0.200737	2.94219	0.003259	0.0983625
OTUD7B	201.54	0.380236	0.129293	2.9409	0.00327262	0.098587
RANBP3L	5.14632	0.681313	0.231782	2.93946	0.00328782	0.098858
SLC9A2	159.409	-0.447759	0.152462	-2.93686	0.00331555	0.0995039
GLDC	459.383	0.59971	0.204412	2.93384	0.00334801	0.100289
MYO9A	617.586	0.527391	0.179899	2.93159	0.00337229	0.100827
FCHSD2	665.042	0.430416	0.147133	2.92535	0.00344072	0.102488
TDRD12	10.2633	-0.742994	0.253979	-2.92541	0.00343999	0.102488
CCNL2P1	30.8697	-0.672569	0.230187	-2.92184	0.00347968	0.103456
MAGI2	6.99183	0.729248	0.249748	2.91993	0.00350107	0.103898
CLDN14	59.2933	-0.683396	0.234219	-2.91776	0.00352553	0.104429
PRKD3	608.771	0.568196	0.194844	2.91616	0.00354367	0.104772
MUC16	6.02144	0.695733	0.238637	2.91545	0.0035518	0.104817
SYPL1	237.992	0.587538	0.201838	2.91094	0.00360346	0.106146
LINC00476	42.294	0.617311	0.212157	2.90969	0.00361786	0.106373
HIVEP2	1276.54	-0.3379	0.116207	-2.90774	0.00364055	0.106843
NCOA2	589.9	0.359152	0.123574	2.90637	0.00365651	0.107114
CTNNA2	673.346	0.31449	0.108262	2.90489	0.00367383	0.107424
CAMK1D	330.273	0.324875	0.111961	2.90168	0.00371164	0.108331
CD99	383.847	0.551633	0.190272	2.89918	0.00374139	0.10892
ZNF318	220.371	0.504058	0.173883	2.89884	0.00374551	0.10892
PAQR8	367.05	-0.391915	0.135273	-2.89722	0.0037648	0.109282
ILDR2	265.024	0.447797	0.154902	2.89083	0.00384222	0.111327
MDM2	2968.79	0.486116	0.168254	2.88918	0.00386253	0.11164
PDE10A	19.3411	0.733278	0.253834	2.88881	0.00386705	0.11164
SPAG5-AS1	9.71114	-0.732852	0.253819	-2.8873	0.00388567	0.111975
JAK1	1918.89	-0.347233	0.120383	-2.88441	0.00392149	0.112705
WNT5A	28.9514	-0.678072	0.235106	-2.88411	0.00392516	0.112705
BCL7A	51.9089	-0.586371	0.20347	-2.88185	0.00395349	0.113022
DMXL2	708.5	0.474394	0.164633	2.88153	0.00395746	0.113022
PARP14	3937.68	0.424928	0.147443	2.88199	0.00395174	0.113022
DACT1	129.956	-0.457556	0.159014	-2.87746	0.00400893	0.114287
RP11-162J8.3	20.7717	0.70056	0.243582	2.87608	0.00402649	0.114582
SORL1	3493.23	-0.365097	0.126991	-2.87498	0.00404059	0.114779
GSAP	165.978	0.53223	0.185391	2.87085	0.00409367	0.116079
CASP8	453.924	0.382829	0.133377	2.87028	0.00410108	0.116083
LYRM1	184.292	0.472133	0.164624	2.86794	0.00413149	0.116736
ALCAM	950.048	0.480667	0.167863	2.86344	0.00419065	0.118199
BANK1	4.6494	0.663456	0.232053	2.85908	0.00424878	0.119626
PPP3CA	40.0681	0.656195	0.230056	2.85232	0.00434008	0.121981
SFPQ	3610.23	0.292425	0.1026	2.85015	0.00436992	0.122604
ARMCX3	435.088	0.38171	0.134016	2.84824	0.00439616	0.123123
KIAA0226	1657.05	-0.504861	0.177543	-2.8436	0.00446075	0.124713
TFEC	6.52289	0.686436	0.241485	2.84256	0.00447526	0.1249
C1GALT1	300.043	0.586936	0.20663	2.84052	0.00450399	0.125482
PTPN3	27.4212	-0.6793	0.239455	-2.83686	0.004556	0.126709
ACP6	99.5241	-0.495705	0.174965	-2.83317	0.0046089	0.127338
DIP2B	784.306	-0.333731	0.117765	-2.83387	0.00459878	0.127338
STOM	186.03	0.35802	0.12637	2.83311	0.00460979	0.127338
SYTL3	130.895	0.516262	0.182228	2.83305	0.00461056	0.127338
MIA3	615.993	0.349046	0.123238	2.8323	0.00462145	0.127418
RP11-305P22.9	85.9893	-0.705208	0.24907	-2.83137	0.00463495	0.127569
PHTF1	274.766	0.49375	0.174492	2.82965	0.00465996	0.128036
IRAK2	70.2851	-0.604407	0.21374	-2.82777	0.00468735	0.128567
IFNGR2	570.185	-0.368731	0.130872	-2.81749	0.00484008	0.132391
IKZF3	1697.74	0.501257	0.177958	2.81672	0.00485167	0.132391
NDFIP2	315.58	0.53316	0.18926	2.81707	0.00484637	0.132391
C5AR1	5.25921	-0.673699	0.239268	-2.81567	0.00486754	0.132408
OAS1	453.077	0.595478	0.211494	2.81558	0.00486891	0.132408
DNAJB11	893.207	0.387765	0.13777	2.81458	0.00488406	0.132594
BCL6	33.8993	-0.679313	0.241469	-2.81325	0.00490441	0.13283
NIPAL3	205.026	-0.358263	0.127388	-2.81238	0.00491764	0.13283
ZBP1	71.6067	0.662939	0.235723	2.81237	0.00491778	0.13283
CTSS	825.374	0.32557	0.115854	2.81017	0.00495149	0.133514
TESC	79.8765	-0.637849	0.227472	-2.80408	0.00504601	0.135833
INSR	1082.02	-0.369875	0.132135	-2.79922	0.0051227	0.137513
RP11-1036E20.9	6.10023	0.655166	0.234069	2.79903	0.00512569	0.137513
CD5L	18.2934	0.698993	0.249789	2.79834	0.00513667	0.137576
CD80	1027.49	-0.415922	0.148784	-2.79548	0.00518222	0.138564
GGNBP2	422.434	0.35663	0.127789	2.79078	0.00525809	0.140357
TFDP2	1316.39	-0.287274	0.102979	-2.78965	0.00527651	0.140613
ISX-AS1	22.5698	-0.656183	0.235534	-2.78593	0.00533737	0.141997
PPM1K	1274.79	0.427859	0.153681	2.78407	0.00536809	0.142576
LAIR1	96.9422	0.587636	0.21123	2.78197	0.00540299	0.143177
MB21D2	669.365	-0.381406	0.137116	-2.78163	0.00540866	0.143177
RP11-678G15.1	6.79244	-0.680447	0.244785	-2.77977	0.00543977	0.143734
TMEM57	330.338	0.353069	0.127035	2.77929	0.00544774	0.143734
SNORA74B	52.8451	-0.628008	0.226086	-2.77774	0.00547379	0.144182
RPS6KC1	222.521	0.444305	0.159986	2.77715	0.00548373	0.144206
AC009403.2	61.2796	0.560634	0.202239	2.77214	0.00556888	0.145963
SMCO4	219.508	-0.466556	0.168273	-2.77262	0.00556078	0.145963
MT-CYB	9611.14	-0.604964	0.218333	-2.77083	0.00559139	0.146313
OXA1L	1145.98	-0.419038	0.151295	-2.76967	0.00561133	0.146594
MMD	263.185	-0.451279	0.162981	-2.76891	0.00562444	0.146696
KCNMB1	7.51188	-0.69851	0.252604	-2.76524	0.00568809	0.148113
NCAPD2	1985.69	-0.28355	0.102621	-2.76309	0.00572564	0.148848
RAB39A	39.5571	0.617116	0.223665	2.75911	0.00579597	0.150431
CHI3L2	786.535	0.433261	0.157146	2.75705	0.00583253	0.150644
NSF	147.014	0.419137	0.151983	2.75778	0.00581953	0.150644
PEAK1	408.81	0.425884	0.154466	2.75713	0.00583112	0.150644
EIF3L	1475.29	-0.295134	0.107121	-2.75516	0.0058664	0.150785
LPCAT1	1130.16	-0.369135	0.133977	-2.75522	0.00586523	0.150785
RNF213	3219.84	0.307613	0.111631	2.75564	0.00585782	0.150785
CPEB4	450.683	0.461006	0.167657	2.7497	0.00596502	0.152351
FIGNL1	393.529	0.413789	0.150412	2.75105	0.00594048	0.152351
HUWE1	4837.2	-0.351111	0.12765	-2.75058	0.00594891	0.152351
MICU1	268.099	0.326051	0.118578	2.74967	0.00596556	0.152351
HLX	4.03442	0.534171	0.194331	2.74876	0.00598208	0.152529
TP53INP1	1003.44	-0.348113	0.126691	-2.74772	0.00600105	0.152768
CNN2P6	4.57837	-0.645548	0.235168	-2.74506	0.00605006	0.15377
HLA-DOA	589.959	0.410469	0.149581	2.74412	0.00606732	0.153963
TANC1	837.125	0.29251	0.106702	2.74136	0.00611852	0.155015
MIR155HG	1487.8	0.541396	0.197805	2.73701	0.00619999	0.15683
AFF3	78.149	0.654726	0.240011	2.7279	0.00637395	0.159961
KLF13	1540.58	-0.382962	0.140387	-2.72791	0.00637366	0.159961
RP11-705C15.3	8.23106	-0.693102	0.253943	-2.72936	0.0063458	0.159961
SIGLEC10	40.6784	0.649895	0.238103	2.72947	0.00634358	0.159961
SMIM14	2326.96	0.568527	0.208407	2.72796	0.00637265	0.159961
GTF3C1	583.325	-0.370978	0.136323	-2.72131	0.00650231	0.162688
SUSD1	41.1857	0.595485	0.218826	2.72128	0.00650303	0.162688
MFGE8	17.3959	0.682924	0.251114	2.71958	0.00653648	0.163013
TNFRSF10D	130.43	0.485215	0.178403	2.71977	0.0065327	0.163013
AGK	478.24	0.278091	0.102288	2.71871	0.00655365	0.163186
ITGA4	1021.65	0.484259	0.178364	2.71501	0.0066274	0.164765
EYA3	780.527	0.254227	0.0937628	2.71139	0.00670018	0.166315
DDX60L	4.927	0.656092	0.242071	2.71033	0.00672157	0.166586
ANKRD37	201.259	-0.579988	0.214286	-2.70661	0.00679748	0.168131
SSH1	383.898	-0.345613	0.12771	-2.70624	0.00680499	0.168131
TMEM9B	187.948	0.357143	0.132379	2.69789	0.00697802	0.172139
HRASLS2	29.5678	0.675746	0.250557	2.69698	0.0069972	0.172345
IL18RAP	9.30509	-0.683511	0.253562	-2.69563	0.00702549	0.172775
IL32	24.3613	-0.680485	0.25306	-2.68903	0.007166	0.1755
MT-ATP6	7138.25	-0.557925	0.207479	-2.68907	0.00716504	0.1755
RASSF2	737.106	0.285804	0.106291	2.68887	0.00716934	0.1755
FAM219A	38.66	-0.652299	0.24275	-2.68712	0.00720703	0.176062
LINC01215	270.818	0.391165	0.145588	2.68678	0.00721437	0.176062
AMFR	773.963	-0.385128	0.143417	-2.68537	0.00724494	0.176537
TRAF3IP1	76.3976	0.46161	0.171999	2.68379	0.00727925	0.177103
ABI1	794.754	0.323737	0.120687	2.68245	0.00730854	0.177544
HSP90B1	8450.9	0.470787	0.175717	2.67923	0.00737928	0.17899
PAPLN	184.475	0.550381	0.205837	2.67386	0.00749831	0.1816
AC093838.4	117.407	-0.576926	0.216184	-2.66868	0.00761489	0.183919
TTF2	1745.94	-0.322969	0.121026	-2.66859	0.00761711	0.183919
TMEM198	23.4232	-0.673603	0.252673	-2.66591	0.00767802	0.185109
XIAP	472.084	0.472584	0.177538	2.66187	0.00777083	0.187063
RTCA	287.02	0.440872	0.165794	2.65915	0.00783381	0.18829
SNX11	417.208	-0.428068	0.161009	-2.65865	0.00784542	0.18829
TMEM116	76.8814	0.480017	0.180589	2.65806	0.00785909	0.188334
AP1S2	464.397	0.591969	0.223073	2.6537	0.00796148	0.190399
MALAT1	44667.6	0.522816	0.197038	2.65338	0.00796912	0.190399
LINC00996	88.8603	0.482263	0.181814	2.65251	0.00798967	0.190604
PLS3	769.508	0.460044	0.173483	2.6518	0.00800632	0.190715
CCNY	371.299	0.325034	0.122725	2.64847	0.00808575	0.192214
RP11-2J18.1	11.9258	0.667864	0.252248	2.64765	0.00810542	0.192214
TMC1	4.8345	0.615564	0.232453	2.64812	0.00809411	0.192214
DGKG	10.6305	0.672591	0.254203	2.64588	0.00814778	0.192932
IRF8	987.46	0.342868	0.129739	2.64276	0.00822336	0.194432
FAM126B	298.54	0.539723	0.204301	2.6418	0.00824665	0.194694
PECR	91.0895	0.51643	0.19554	2.64105	0.00826506	0.19484
SIX3	3.67374	-0.582421	0.220722	-2.63871	0.0083222	0.195897
MTATP6P1	741.172	-0.659278	0.250347	-2.63346	0.00845201	0.19866
TRAM1	1395.92	0.390195	0.148211	2.6327	0.00847083	0.198809
STAG3L4	98.1811	-0.519099	0.197319	-2.63076	0.00851943	0.199655
DBNDD1	16.0376	0.635382	0.242044	2.62507	0.00866305	0.202723
KB-1615E4.3	14.3016	-0.651953	0.248478	-2.62378	0.00869593	0.202897
RASSF4	399.847	-0.481894	0.183638	-2.62415	0.0086865	0.202897
FTO	362.18	-0.313806	0.119716	-2.62125	0.00876084	0.20363
GLS	1930.27	0.479563	0.182946	2.62133	0.00875866	0.20363
TRIB1	755.536	-0.409968	0.156413	-2.62106	0.00876568	0.20363
FYB	5.07905	-0.640867	0.245205	-2.61359	0.00895955	0.20783
C5orf30	196.982	0.437684	0.167507	2.61293	0.00897692	0.207931
MAN1A1	796.183	0.46797	0.179258	2.6106	0.00903844	0.209052
GUCY1B3	521.889	-0.443119	0.169864	-2.60867	0.00908935	0.209109
RP11-33O4.1	6.44312	-0.648289	0.248482	-2.609	0.00908073	0.209109
SNX24	8.74678	0.662878	0.25412	2.60852	0.0090934	0.209109
TNFSF13B	27.5708	0.647601	0.24821	2.60908	0.00907854	0.209109
CD180	4.42054	0.592169	0.227075	2.60781	0.00911237	0.209243
ME1	238.504	0.431597	0.165841	2.60247	0.0092556	0.212226
SYNJ2	134.8	0.427187	0.164253	2.60079	0.00930084	0.212957
SLC5A6	214.372	-0.518746	0.199684	-2.59784	0.00938135	0.214492
FAM110B	62.5641	-0.495217	0.190706	-2.59676	0.00941088	0.214859
CDK6	3523.45	0.433541	0.167082	2.59479	0.00946494	0.215784
PBX3	233.364	0.459712	0.17749	2.59007	0.00959555	0.21845
XCL1	4.87518	0.618297	0.238946	2.5876	0.0096648	0.219712
ABTB2	4.9971	0.631048	0.244036	2.58588	0.00971319	0.220184
LRRC8C	210.201	0.489647	0.189325	2.58627	0.00970198	0.220184
RPL13	4640.33	-0.390677	0.151152	-2.58467	0.00974718	0.220328
TTC39B	7.79053	0.650771	0.251735	2.58515	0.00973375	0.220328
RP11-274B21.3	26.8713	-0.65063	0.251867	-2.58323	0.00978811	0.220939
NENFP2	36.6106	-0.651161	0.252373	-2.58016	0.00987555	0.222598
ERLEC1	488.439	0.351861	0.136646	2.57499	0.0100243	0.225314
HNRNPM	997.264	0.314471	0.12212	2.5751	0.010021	0.225314
GATA6	16.8758	-0.651511	0.253093	-2.57419	0.0100475	0.225517
IER5	398.077	0.441727	0.171632	2.57368	0.0100622	0.22553
RASGRP3	1742.95	0.29038	0.113156	2.5662	0.0102819	0.229806
VWA5A	7.95927	0.650765	0.253578	2.56633	0.0102781	0.229806
NFKB1	1520.87	-0.199431	0.0777294	-2.56571	0.0102964	0.229809
IFI6	144.883	0.617101	0.240593	2.56491	0.0103201	0.230016
PTPRC	1806.24	0.447402	0.174485	2.56413	0.0103436	0.230218
AC012370.2	5.73626	0.601119	0.234489	2.56352	0.0103616	0.230244
AGPAT4	76.9591	-0.436803	0.170419	-2.56312	0.0103737	0.230244
SPTAN1	2129.94	-0.326061	0.127255	-2.56226	0.0103992	0.23049
GABRA4	159.333	0.478001	0.186776	2.55922	0.0104907	0.232194
APLF	70.6409	-0.577316	0.225678	-2.55814	0.0105232	0.232591
MYBPC2	6.78102	0.637493	0.249327	2.55685	0.0105624	0.233133
SLC6A6	479.723	-0.379819	0.148661	-2.55494	0.0106206	0.234094
PHF6	480.584	0.539265	0.211164	2.55377	0.0106562	0.234555
CCDC88A	911.11	0.452123	0.177118	2.55266	0.0106903	0.234592
HIST1H2BD	2108.84	-0.312405	0.122417	-2.55198	0.0107112	0.234592
RP11-686D22.10	4.42526	0.594713	0.233056	2.5518	0.0107168	0.234592
TAGLN2	921.364	-0.505899	0.198165	-2.55292	0.0106823	0.234592
RP11-705C15.2	11.4021	-0.643737	0.25239	-2.55057	0.0107548	0.235102
CPT1A	127.284	-0.400469	0.157268	-2.54641	0.0108837	0.236619
RN7SL255P	9.39386	-0.627195	0.246244	-2.54705	0.0108637	0.236619
SOX4	1206.72	-0.373192	0.146539	-2.54671	0.0108743	0.236619
ST3GAL2	716.939	-0.52683	0.20679	-2.54766	0.0108449	0.236619
POF1B	252.724	0.438132	0.172117	2.54554	0.0109109	0.236888
ERICH3	4.00128	0.58308	0.229147	2.54457	0.0109412	0.237224
TNFAIP3	1521.5	-0.275773	0.108405	-2.54391	0.010962	0.237352
LIPA	403.113	0.352032	0.138462	2.54245	0.0110079	0.238022
ARHGAP17	863.11	-0.387814	0.152781	-2.53836	0.0111372	0.240166
ZEB2	8.43004	-0.64394	0.253651	-2.53868	0.0111272	0.240166
CPD	736.216	0.406809	0.160328	2.53736	0.0111693	0.240505
DNAH9	6.65315	-0.626072	0.246784	-2.53692	0.0111831	0.240505
SNORA63	13.019	-0.640566	0.252641	-2.53547	0.0112295	0.241178
CMTM6	1019.03	0.391542	0.1545	2.53426	0.0112685	0.241689
PANK1	83.9646	0.508314	0.200848	2.53084	0.011379	0.243731
CTSB	162.745	0.455765	0.180498	2.52505	0.0115683	0.24712
STAG3	38.4547	0.631044	0.249904	2.52514	0.0115651	0.24712
COL4A4	234.112	-0.34846	0.138269	-2.52016	0.01173	0.250241
DCAF8	492.504	-0.266538	0.105845	-2.51818	0.0117963	0.250867
KIAA0226L	1084.5	0.377094	0.149767	2.51787	0.0118066	0.250867
RP11-400F19.6	55.438	-0.575574	0.228524	-2.51866	0.0117804	0.250867
C17orf51	11.0662	-0.630623	0.250728	-2.51517	0.0118977	0.252465
SRP19	116.933	0.501144	0.199419	2.51302	0.0119702	0.253666
SDCCAG3	220.871	-0.346524	0.137918	-2.51254	0.0119865	0.253675
NRG2	133.125	-0.536368	0.213634	-2.51069	0.0120496	0.254672
OCA2	4.40963	-0.587141	0.233925	-2.50996	0.0120746	0.254861
GRAMD3	128.642	0.388024	0.154752	2.5074	0.0121623	0.256136
PAK1	586.112	0.285064	0.113695	2.50726	0.0121671	0.256136
ARHGAP12	272.254	0.44241	0.176603	2.50512	0.012241	0.257352
GPR56	10.4203	0.624498	0.249335	2.50465	0.0122572	0.257353
BRMS1L	69.4657	0.564588	0.225474	2.504	0.0122798	0.257487
RP11-757F18.5	11.5861	-0.613219	0.245095	-2.50196	0.0123507	0.25831
TNFAIP8	1390.21	0.469559	0.187678	2.50194	0.0123514	0.25831
ANO5	215.028	0.4931	0.197164	2.50097	0.0123855	0.258402
CDK2	717.714	-0.283184	0.113233	-2.50089	0.0123883	0.258402
LTA	175.1	0.568876	0.22765	2.4989	0.0124578	0.259513
RP11-617F23.1	66.7712	-0.538986	0.215741	-2.4983	0.0124789	0.259614
CNGA1	17.7149	0.617399	0.247387	2.49569	0.0125714	0.261196
FBXW7	1375.92	0.364969	0.146273	2.49513	0.0125912	0.261268
DUSP16	586.953	-0.260188	0.104391	-2.49245	0.0126866	0.262748
NECAP2	380.705	-0.366041	0.146902	-2.49174	0.012712	0.262748
THY1	30.0354	-0.62616	0.251258	-2.49211	0.0126988	0.262748
SLC1A3	221.265	-0.393336	0.1581	-2.48789	0.0128504	0.265264
AKAP13	2401.04	-0.248528	0.0999537	-2.48643	0.0129032	0.265665
MARCKS	2113.1	-0.403414	0.162235	-2.48661	0.0128967	0.265665
SLC23A2	933.239	-0.364416	0.146616	-2.48551	0.0129365	0.265999
SRGN	5932.31	-0.412995	0.166191	-2.48507	0.0129527	0.265999
FAM169A	442.692	0.507308	0.204213	2.48421	0.0129837	0.266292
CCSER2	362.365	0.423871	0.170746	2.48247	0.0130475	0.267256
NT5DC4	3.89192	0.569003	0.229335	2.4811	0.0130979	0.267442
PHC2	221.268	-0.527802	0.212751	-2.48085	0.0131069	0.267442
TLR7	701.494	0.393989	0.15877	2.4815	0.0130831	0.267442
ARFGAP3	374.727	0.346869	0.139932	2.47883	0.0131813	0.268499
IST1	857.767	-0.257973	0.104088	-2.47841	0.013197	0.268499
VEZF1	454.527	0.513663	0.207283	2.47808	0.0132093	0.268499
FCGR2B	230.069	0.419477	0.169399	2.47627	0.0132762	0.269171
RDH13	61.453	-0.524507	0.211803	-2.47639	0.013272	0.269171
MYOF	4.69611	0.559661	0.226666	2.4691	0.0135454	0.274282
LINC01021	444.676	0.458248	0.185634	2.46856	0.0135659	0.274348
SMIM13	114.9	0.412826	0.167274	2.46796	0.0135887	0.274462
FLRT3	5.11099	-0.598037	0.242495	-2.46618	0.0136562	0.275475
EXOC6	187.587	0.551047	0.223598	2.46445	0.0137224	0.275977
KIAA1551	1370.39	0.370679	0.150452	2.46377	0.0137486	0.275977
UBL3	159.554	0.454859	0.184623	2.46372	0.0137504	0.275977
WWOX	103.593	-0.399735	0.16222	-2.46416	0.0137336	0.275977
DYRK2	349.089	0.370172	0.150372	2.46171	0.0138276	0.277177
MT-CO1	25906.9	-0.523223	0.212649	-2.4605	0.0138745	0.277769
U2AF1L4	23.1293	-0.602143	0.244965	-2.45807	0.0139685	0.2793
RAPGEF1	1317.96	-0.485978	0.198014	-2.45426	0.0141177	0.281757
TUBA1A	383.435	-0.330175	0.134544	-2.45402	0.0141268	0.281757
ATP6V1G1	267.451	0.350759	0.143055	2.45191	0.0142098	0.282809
SP140L	226.676	0.379409	0.154748	2.45178	0.014215	0.282809
CBLB	917.197	-0.35803	0.146161	-2.44956	0.0143031	0.283967
IL23A	35.7801	-0.534211	0.218097	-2.44942	0.0143088	0.283967
HMSD	114.478	-0.436034	0.178116	-2.44803	0.0143639	0.284579
TSC22D3	606.717	-0.583877	0.238537	-2.44774	0.0143754	0.284579
PTPN12	156.982	0.570094	0.233015	2.4466	0.0144212	0.285132
VIM-AS1	27.8631	0.563241	0.230679	2.44166	0.0146198	0.2887
MCTP2	19.0928	0.616267	0.252487	2.44079	0.0146553	0.289043
LGMN	750.673	0.310414	0.127203	2.44031	0.0146746	0.289066
MAPK8	753.357	-0.411111	0.168546	-2.43917	0.0147211	0.289347
RPS6KA5	137.181	0.474221	0.194427	2.43907	0.0147252	0.289347
RP11-746P2.3	32.7492	-0.585016	0.239923	-2.43835	0.0147546	0.289568
TCF7	292.187	-0.485367	0.199133	-2.4374	0.0147931	0.289967
CCBL1	80.754	-0.507911	0.208484	-2.43621	0.014842	0.290567
IFI27	6.43961	0.593022	0.243554	2.43487	0.0148973	0.290935
SNX10	329.898	0.468697	0.192483	2.435	0.0148916	0.290935
LAX1	87.0473	0.46229	0.18991	2.43425	0.0149225	0.291071
EVI5	72.3902	0.537238	0.220841	2.43269	0.014987	0.291835
TRMT6	149.885	0.412684	0.16966	2.43242	0.0149983	0.291835
CCL25	4.53877	0.579033	0.238162	2.43126	0.0150464	0.292414
COL19A1	140.128	0.479946	0.19749	2.43023	0.0150892	0.292889
AP4E1	262.755	0.525639	0.216583	2.42697	0.0152256	0.295177
MPHOSPH6	132.359	-0.511216	0.210709	-2.42618	0.0152588	0.295461
BCL11B	47.1864	-0.525393	0.216646	-2.42512	0.0153033	0.295604
LAMA4	5.05076	-0.555906	0.229216	-2.42525	0.0152981	0.295604
SNX30	127.516	0.387591	0.159905	2.42388	0.0153556	0.296255
TMEM200A	138.222	0.468485	0.193324	2.42332	0.0153794	0.296357
GHR	44.5028	-0.593344	0.24494	-2.4224	0.0154183	0.296388
POGZ	773.686	-0.293107	0.120994	-2.42249	0.0154146	0.296388
KRAS	215.827	0.494391	0.204262	2.42038	0.0155045	0.297414
RP11-325F22.2	9.09857	-0.61359	0.253521	-2.42027	0.015509	0.297414
RP11-326I11.4	7.01637	0.582027	0.24059	2.41916	0.0155563	0.297964
MNX1	5.45079	-0.575938	0.238171	-2.41817	0.0155987	0.298416
CYTH1	2158.5	-0.364006	0.150882	-2.41252	0.0158429	0.302724
CCDC102A	36.4617	0.599266	0.2486	2.41056	0.0159279	0.303985
RETSAT	139.533	-0.379669	0.157573	-2.40947	0.0159756	0.30453
CTSZ	614.703	0.519376	0.215805	2.40669	0.0160979	0.306128
HSPA5	1494.45	0.509014	0.211462	2.40711	0.0160792	0.306128
ACACB	20.8357	-0.596089	0.247897	-2.40458	0.016191	0.307152
XPO6	1136.68	-0.31763	0.132073	-2.40496	0.0161743	0.307152
ZNF18	90.4815	-0.379014	0.157649	-2.40416	0.0162095	0.307152
EVC	4.55264	-0.559917	0.232991	-2.40317	0.0162536	0.307622
SEPT6	2529.11	-0.407175	0.169604	-2.40074	0.016362	0.30913
SMAP2	2024.3	-0.392736	0.163605	-2.40051	0.0163721	0.30913
KLF10	216.086	0.320212	0.133468	2.39916	0.0164326	0.309905
LRRIQ3	38.0531	0.525056	0.218934	2.39824	0.0164741	0.31032
TECR	98.0428	-0.537298	0.224234	-2.39614	0.0165686	0.311732
AC067945.3	16.642	0.598175	0.249787	2.39474	0.016632	0.312023
BCL10	241.557	0.339464	0.141819	2.39364	0.0166819	0.312023
DLG3	198.822	0.39877	0.166586	2.39378	0.0166756	0.312023
GALNT6	138.208	0.386595	0.161444	2.3946	0.0166384	0.312023
PIK3CD	912.097	-0.497472	0.207773	-2.3943	0.0166519	0.312023
ACKR3	120.888	-0.599429	0.250566	-2.39229	0.0167434	0.312805
SNORA71A	215.64	-0.599127	0.250539	-2.39135	0.0167864	0.313242
IKBKG	23.8098	-0.589604	0.246653	-2.39041	0.0168294	0.313676
CCSER1	99.9031	0.522094	0.218454	2.38995	0.0168505	0.313702
GPD2	607.403	0.43421	0.181782	2.38863	0.0169113	0.314265
PVRL1	85.5481	-0.582904	0.244052	-2.38844	0.0169201	0.314265
CEP85L	293.139	0.402912	0.16887	2.38593	0.0170359	0.316047
AC006129.2	189.869	0.387051	0.162365	2.38384	0.0171331	0.316911
HLA-DPB2	8.25943	0.597441	0.250687	2.38322	0.0171621	0.316911
MT-ND4	16222.3	-0.528057	0.221552	-2.38344	0.0171516	0.316911
PDLIM1P4	29.9153	-0.527567	0.221319	-2.38374	0.0171379	0.316911
TARDBP	877.718	0.363517	0.152605	2.38208	0.017215	0.317521
AC011893.3	3.77717	0.54021	0.226932	2.38049	0.0172894	0.318525
VANGL1	107.531	0.409286	0.172041	2.37901	0.0173594	0.319446
PEX2	597.207	0.28903	0.121592	2.37704	0.0174522	0.320783
MAPK10	73.1222	-0.42456	0.178746	-2.37521	0.017539	0.322007
OR4C6	4.49669	0.561246	0.236358	2.37456	0.0175697	0.322198
MSN	3603.8	-0.286417	0.120752	-2.37193	0.0176953	0.32413
STX11	156.902	-0.53943	0.227598	-2.3701	0.0177832	0.325365
PIGR	9.91506	0.601793	0.254199	2.36741	0.017913	0.327365
SAMSN1	773.029	-0.421445	0.178126	-2.36599	0.017982	0.328248
LIN7C	483.564	0.444895	0.188327	2.36235	0.0181595	0.330731
NIPAL2	260.382	0.32884	0.139176	2.36276	0.0181395	0.330731
ABCB4	63.6815	0.541885	0.229708	2.35902	0.0183234	0.332955
FAM20B	527.655	0.313366	0.132835	2.35907	0.018321	0.332955
CARD16	49.199	0.472708	0.200522	2.35738	0.0184042	0.333687
FAM46C	317.203	0.454994	0.19301	2.35736	0.0184055	0.333687
S100PBP	703.516	0.314489	0.133496	2.35579	0.0184835	0.334719
IL12A	33.7866	0.513254	0.217945	2.35496	0.0185245	0.335081
ATXN1	1577.78	-0.30208	0.128317	-2.35418	0.0185637	0.335191
SYNE1	551.232	0.318752	0.135409	2.354	0.0185726	0.335191
BIN3	172.418	-0.41387	0.175973	-2.35189	0.0186782	0.336023
CHST6	6.85882	0.591925	0.251619	2.35246	0.0186496	0.336023
DOCK10	1333.49	0.378844	0.161094	2.35169	0.0186882	0.336023
HMGN3	522.287	0.362123	0.154003	2.3514	0.0187031	0.336023
MGST2	29.7312	-0.526545	0.224218	-2.34836	0.0188562	0.337632
SLC15A4	400.173	-0.263698	0.112285	-2.34847	0.018851	0.337632
SYT16	4.56298	0.5491	0.233794	2.34865	0.0188416	0.337632
TAF15	359.48	0.404182	0.172179	2.34745	0.0189022	0.338076
VNN2	209.049	0.321875	0.137145	2.34697	0.0189269	0.338138
CXorf65	26.108	-0.535529	0.228244	-2.3463	0.0189607	0.338362
PLA1A	64.4291	-0.441025	0.188028	-2.34553	0.019	0.338685
ANP32E	1575.86	0.396178	0.169011	2.3441	0.0190732	0.339231
RPS4Y1	762.845	0.30285	0.129177	2.34447	0.0190542	0.339231
HIVEP1	813.356	-0.397639	0.169794	-2.34189	0.0191862	0.339452
LPCAT4	167.161	-0.450807	0.19254	-2.34136	0.0192134	0.339452
MT-ATP8	886.02	-0.521227	0.222553	-2.34203	0.0191789	0.339452
SRGAP1	38.953	-0.535453	0.228656	-2.34174	0.0191941	0.339452
UIMC1	387.857	-0.318251	0.135866	-2.34239	0.0191609	0.339452
ZHX2	253.077	-0.339158	0.144769	-2.34275	0.0191424	0.339452
C2orf78	33.1945	-0.577813	0.246931	-2.33997	0.0192852	0.339965
RSRC1	485.986	0.344793	0.147325	2.34036	0.019265	0.339965
ARID2	778.88	-0.271581	0.116119	-2.33882	0.0193448	0.340639
AP2A1	386.776	-0.492777	0.210888	-2.33668	0.019456	0.340695
CDC42SE1	1022.56	-0.265145	0.113516	-2.33575	0.0195044	0.340695
CFAP70	16.9433	0.570184	0.244103	2.33584	0.0194997	0.340695
FUZ	73.0621	-0.549937	0.235472	-2.33547	0.019519	0.340695
RFC1	1221.59	0.352843	0.151057	2.33583	0.0195003	0.340695
SERPINB2	103.22	-0.541209	0.23145	-2.33834	0.0193695	0.340695
SERPINB9	494.286	0.279285	0.11948	2.33751	0.0194128	0.340695
TEX14	10.2768	0.593163	0.25398	2.33547	0.0195187	0.340695
NADK2	218.373	0.477998	0.204719	2.3349	0.0195485	0.340836
RNF43	163.019	-0.320811	0.137431	-2.33434	0.0195778	0.340974
REL	1155.61	0.431708	0.185001	2.33354	0.0196198	0.341332
RNF170	119.63	0.45399	0.194635	2.33253	0.0196731	0.341887
PEX26	1070.71	-0.344969	0.148084	-2.32955	0.0198297	0.344234
HMCES	212.134	0.349481	0.150094	2.32842	0.0198897	0.344898
SSTR2	105.917	-0.492795	0.211681	-2.32801	0.0199118	0.344907
WDR44	265.391	0.361688	0.155443	2.32683	0.0199746	0.345619
ABCA1	14.1322	0.589108	0.253694	2.32212	0.0202264	0.349596
TICRR	372.324	-0.265901	0.114545	-2.32138	0.0202666	0.349912
ABCA12	35.0815	-0.571619	0.24664	-2.31762	0.0204698	0.353038
PPT2	10.9401	-0.588842	0.254179	-2.31664	0.0205234	0.353579
ABCA6	218.654	0.526431	0.227379	2.31521	0.0206014	0.35454
TIMM21	155.274	0.343729	0.148781	2.3103	0.0208713	0.358411
TMEM14A	92.5929	0.408066	0.176608	2.31057	0.0208564	0.358411
C10orf32	81.0203	0.479963	0.207826	2.30945	0.0209185	0.358835
HS2ST1	778.01	0.426579	0.18489	2.30721	0.021043	0.360582
TRIAP1	237.776	0.461435	0.200126	2.30572	0.0211263	0.361621
EPC2	219.374	0.374491	0.162494	2.30464	0.0211867	0.362265
HDGFL1	15.8704	-0.575763	0.250369	-2.29966	0.0214675	0.366674
BRD8	347.371	-0.273397	0.11894	-2.29861	0.0215271	0.366993
USP18	65.0344	0.488841	0.212677	2.29852	0.0215323	0.366993
REPS1	677.5	-0.28641	0.124635	-2.29799	0.0215621	0.367108
C1orf54	98.0973	0.41728	0.181703	2.29649	0.0216478	0.367776
MIR5192	6.32462	-0.557656	0.242821	-2.29657	0.0216431	0.367776
MKNK2	2026.6	-0.511127	0.222607	-2.29609	0.0216705	0.367776
CD2AP	1079.3	0.42877	0.186897	2.29415	0.0217818	0.368946
DUSP22	667.837	-0.296304	0.12916	-2.29408	0.0217858	0.368946
SPINT1	84.9345	-0.514128	0.224185	-2.29332	0.0218298	0.369299
LIMS1	568.586	0.449843	0.196289	2.29174	0.0219206	0.369589
MIATNB	54.3146	-0.433498	0.189134	-2.29202	0.0219045	0.369589
RP11-390P2.4	12.2877	-0.579387	0.252852	-2.29141	0.0219397	0.369589
WDR91	335.848	-0.39431	0.172019	-2.29225	0.021891	0.369589
RP11-1094M14.5	6.12164	0.564532	0.246584	2.28941	0.0220554	0.370374
RP11-511B23.1	4.60175	0.527786	0.230534	2.2894	0.022056	0.370374
TIE1	12.1071	0.577843	0.252334	2.28999	0.0220218	0.370374
CPNE5	193.296	0.544759	0.238074	2.28819	0.0221265	0.371166
TSPAN5	4.88788	0.515753	0.225544	2.2867	0.0222131	0.372227
BTK	1172.52	0.202625	0.0886371	2.286	0.0222541	0.372522
AP000783.1	25.7239	-0.525955	0.230288	-2.2839	0.0223774	0.373409
HIST1H2BK	1581.38	-0.502881	0.220177	-2.28398	0.0223724	0.373409
RP11-550F7.1	94.5279	-0.434895	0.190385	-2.28429	0.0223544	0.373409
RP11-463O12.5	3.85374	0.506585	0.221929	2.28264	0.0224515	0.374254
CHSY1	239.222	0.333572	0.14623	2.28115	0.0225398	0.374673
MARVELD1	10.4103	-0.57689	0.252909	-2.28102	0.0225471	0.374673
RP11-1149M10.2	13.3579	0.577914	0.253289	2.28164	0.0225106	0.374673
IL2RA	7.71302	0.577621	0.253317	2.28023	0.0225942	0.375064
KANSL3	387.522	-0.341919	0.150024	-2.27909	0.0226616	0.375401
RGL1	214.856	0.43849	0.192377	2.27933	0.0226475	0.375401
ST8SIA6	29.0878	-0.56575	0.248354	-2.27799	0.0227269	0.376092
ESR1	67.7298	-0.552347	0.242602	-2.27676	0.0228007	0.376596
SGMS1	65.4124	0.431698	0.189616	2.27669	0.0228047	0.376596
PLXDC2	11.1095	-0.57806	0.254049	-2.27539	0.0228826	0.377492
EGR3	83.4795	0.522249	0.229894	2.2717	0.0231048	0.380326
RP11-48G14.3	8.45525	0.555068	0.244378	2.27135	0.023126	0.380326
SYNPO	199.558	-0.511917	0.225328	-2.27187	0.0230943	0.380326
BHLHE40	778.85	-0.379158	0.167089	-2.26921	0.0232558	0.382067
ZMYM3	334.63	-0.430188	0.189617	-2.26872	0.0232853	0.382157
MARCKSL1	556.439	-0.404474	0.178643	-2.26415	0.0235648	0.386347
EDN1	60.8715	-0.499992	0.22096	-2.26282	0.0236468	0.386894
HIST1H3B	4379.66	-0.5071	0.2241	-2.26283	0.0236462	0.386894
AD000092.3	12.7977	-0.573467	0.253734	-2.26011	0.0238145	0.387942
GRM3	3.35164	0.516418	0.228522	2.25982	0.0238325	0.387942
HIST1H2BO	1092.05	-0.387655	0.171499	-2.26039	0.0237969	0.387942
PIK3C2A	547.763	0.410554	0.181598	2.26079	0.0237724	0.387942
XRN1	1890.46	0.387203	0.171289	2.26052	0.023789	0.387942
MED12	247.489	-0.426579	0.189003	-2.25699	0.0240086	0.390409
MCAM	262.757	-0.487196	0.215973	-2.25582	0.0240818	0.391201
SAT1	746.302	-0.422723	0.187528	-2.25418	0.0241848	0.392075
ZNRF2	163.76	0.451914	0.200456	2.25443	0.0241691	0.392075
TCF12	711.432	0.323383	0.14351	2.25338	0.0242353	0.392095
TMED10	1876.59	0.304136	0.134947	2.25374	0.0242124	0.392095
ACADS	33.8632	-0.554462	0.246241	-2.2517	0.0243411	0.393009
RPL32P1	25.646	0.512945	0.227795	2.25179	0.0243356	0.393009
EHD3	42.9371	0.542745	0.241087	2.25124	0.0243705	0.393086
MAP4K3	161.128	0.442056	0.19648	2.24988	0.0244568	0.394079
DENR	487.644	0.459008	0.204091	2.24903	0.0245103	0.394144
PIAS2	419.835	0.407136	0.181016	2.24917	0.0245014	0.394144
RN7SL15P	43.6284	-0.497314	0.22119	-2.24836	0.0245532	0.394435
PURB	597.183	0.464512	0.206638	2.24795	0.0245795	0.39446
UBAC2-AS1	13.0547	0.564791	0.251401	2.24657	0.0246673	0.395471
ACSL1	795.815	0.268355	0.119642	2.24299	0.0248974	0.398759
ATM	2253.21	0.412629	0.184137	2.24088	0.0250341	0.400546
CNR2	168.164	-0.350354	0.156405	-2.24005	0.0250876	0.401
RP11-126O1.6	95.6355	-0.388079	0.173325	-2.23902	0.0251544	0.401284
TMEM217	11.4727	0.568684	0.25399	2.239	0.0251558	0.401284
AC007191.4	38.8248	0.498623	0.222959	2.23639	0.0253262	0.403599
KCNQ1OT1	707.481	-0.292068	0.130648	-2.23553	0.0253823	0.404088
MTERF1	178.117	0.42384	0.189684	2.23446	0.0254529	0.404807
HMGCS1	2487.64	0.32721	0.146528	2.23309	0.0255432	0.405031
HNRNPA2B1	5057.59	0.285882	0.12802	2.23311	0.0255418	0.405031
RN7SL167P	15.7618	-0.515693	0.230867	-2.23373	0.0255011	0.405031
OR5H8	4.16757	-0.509269	0.228308	-2.23062	0.0257062	0.407211
DISC1FP1	9.24747	0.563539	0.252751	2.22962	0.0257724	0.40745
TMEM41B	288.939	0.443061	0.198687	2.22995	0.0257508	0.40745
C4orf32	131.004	0.452956	0.203198	2.22914	0.0258048	0.407557
HOOK1	371.655	0.477156	0.214223	2.22738	0.0259217	0.40819
RP13-554M15.2	6.90175	-0.553943	0.248655	-2.22775	0.0258969	0.40819
TRMT10A	96.5051	0.429892	0.192964	2.22784	0.0258912	0.40819
ELAVL2	7.34264	0.562816	0.252907	2.22539	0.0260549	0.409883
TRA2A	427.173	0.327876	0.147409	2.22426	0.0261308	0.410672
SNORA71C	50.6802	-0.552303	0.248374	-2.22367	0.0261706	0.410891
OXR1	717.034	0.356037	0.160144	2.22323	0.0262001	0.410949
MIR4659B	6.73328	-0.519654	0.233832	-2.22234	0.0262604	0.411086
SLAIN1	891.4	-0.317353	0.1428	-2.22236	0.0262588	0.411086
RAB39B	105.876	0.355191	0.159919	2.22107	0.0263462	0.411769
RP13-188A5.1	15.2492	0.557299	0.25093	2.22093	0.0263557	0.411769
APBB2	336.235	-0.259748	0.117071	-2.21872	0.0265056	0.412417
CLCN6	218.386	-0.398068	0.179377	-2.21917	0.0264755	0.412417
CPEB2	159.871	0.475745	0.214488	2.21805	0.0265512	0.412417
MT-ND4L	1987.72	-0.525074	0.236729	-2.21804	0.0265524	0.412417
SNX20	239.844	-0.354111	0.159642	-2.21816	0.0265442	0.412417
SORD2P	58.3203	0.49281	0.222141	2.21846	0.0265237	0.412417
PI4KAP2	19.4381	-0.537008	0.242191	-2.21729	0.0266032	0.412802
HIST1H2BN	769.218	-0.354405	0.159999	-2.21504	0.0267574	0.414792
ELK1	208.575	-0.328908	0.148553	-2.21407	0.0268239	0.415015
PHAX	281.358	0.364235	0.164498	2.21422	0.0268139	0.415015
CHST10	141.449	-0.3609	0.163251	-2.21071	0.0270559	0.418199
TRBC2	63.3768	-0.507072	0.229449	-2.20996	0.0271082	0.418601
RAB8B	1123.01	0.405636	0.183692	2.20824	0.0272276	0.419632
RP11-693J15.5	153.201	0.490411	0.22205	2.20856	0.0272051	0.419632
ITSN2	1173.46	0.310477	0.14069	2.20681	0.027327	0.420351
PDE8A	410.97	-0.255817	0.115916	-2.20692	0.0273197	0.420351
PTP4A1	662.203	0.543468	0.246313	2.20641	0.0273551	0.420377
ASB2	61.2661	0.471619	0.214169	2.20208	0.0276593	0.42123
FAM214A	400.064	0.478001	0.216867	2.20412	0.0275157	0.42123
NCOA7	590.849	0.35114	0.159361	2.20342	0.0275654	0.42123
PHLPP1	85.7601	-0.441514	0.20042	-2.20295	0.0275985	0.42123
RP11-480C16.1	6.80688	0.527928	0.239573	2.20361	0.0275515	0.42123
RP11-5C23.1	11.457	0.55928	0.253627	2.20512	0.0274454	0.42123
SIGLEC5	11.7092	0.553729	0.251376	2.20279	0.0276095	0.42123
SNORD94	43.9678	-0.552824	0.251113	-2.20149	0.0277014	0.42123
TNFRSF13C	649.348	-0.477508	0.216836	-2.20216	0.0276539	0.42123
UCHL3	55.68	0.416337	0.188887	2.20415	0.0275136	0.42123
VASP	823.638	-0.325253	0.147718	-2.20185	0.027676	0.42123
DUSP19	10.8697	0.552355	0.251199	2.19887	0.0278871	0.42365
EVC2	64.8067	-0.531606	0.241819	-2.19836	0.0279235	0.423799
FRRS1	182.185	0.361617	0.164719	2.19536	0.0281378	0.426613
PSMA3	666.601	0.395901	0.180364	2.19502	0.0281624	0.426613
MPZL1	474.059	-0.245346	0.11187	-2.19314	0.0282974	0.42825
CDK19	322.463	0.364723	0.166498	2.19055	0.0284841	0.430259
TMPO-AS1	116.388	-0.390444	0.17822	-2.1908	0.0284662	0.430259
CHMP5	547.061	0.383912	0.175305	2.18997	0.0285266	0.430492
NXPE3	136.778	0.43483	0.198598	2.1895	0.0285607	0.430599
C6orf106	1577.67	-0.337538	0.154211	-2.18881	0.028611	0.430949
DMKN	161.012	-0.428799	0.196163	-2.18594	0.0288204	0.433693
ROBO2	89.2253	-0.42968	0.196662	-2.18487	0.0288987	0.434461
PDE5A	4.4269	-0.510316	0.233682	-2.1838	0.028977	0.435229
CH17-189H20.1	8.38685	0.550807	0.252358	2.18264	0.0290625	0.436102
BLOC1S2	331.954	0.405594	0.185928	2.18145	0.0291498	0.437
FAM177A1	103.577	0.349242	0.160134	2.18093	0.0291885	0.43717
ARPC5L	479.464	0.307183	0.140928	2.17972	0.029278	0.437687
MT-ND1	6150.56	-0.50113	0.229899	-2.17978	0.0292735	0.437687
EXOSC3	227.791	0.35541	0.163365	2.17557	0.0295877	0.441488
ZXDC	208.492	-0.381014	0.175113	-2.17582	0.0295688	0.441488
CCNI2	16.3332	-0.550526	0.253148	-2.17472	0.029651	0.441693
NR4A3	15.4555	0.550027	0.252927	2.17464	0.0296568	0.441693
OFD1	344.548	0.373687	0.171912	2.17371	0.0297266	0.442319
RORA-AS1	39.9545	0.48485	0.223112	2.17313	0.0297707	0.442562
CALML4	64.3231	-0.404198	0.186183	-2.17097	0.0299332	0.443984
MAPK1	1001.68	0.219009	0.100947	2.16954	0.0300414	0.443984
PRKCE	237.467	0.288245	0.132769	2.17103	0.0299291	0.443984
RN7SL608P	61.6584	-0.496873	0.2289	-2.1707	0.0299541	0.443984
RP11-90L1.8	5.52872	0.535573	0.24689	2.16928	0.0300614	0.443984
SLC12A2	690.767	-0.364406	0.16796	-2.1696	0.0300368	0.443984
UTRN	493.987	0.416245	0.191827	2.16989	0.030015	0.443984
SLC44A1	1402.89	-0.312965	0.144303	-2.16881	0.0300971	0.444099
HIST2H3D	385.919	-0.527742	0.243691	-2.16562	0.0303404	0.446162
NR6A1	190.758	-0.307236	0.141849	-2.16594	0.0303155	0.446162
TMEM243	437.189	0.331606	0.153131	2.16551	0.0303489	0.446162
USP53	169.679	0.442681	0.204401	2.16574	0.0303307	0.446162
EED	457.261	0.429577	0.19847	2.16444	0.0304305	0.446949
IL2RG	726.66	-0.312341	0.144434	-2.16252	0.0305777	0.448286
PTGER4	9.54269	-0.549255	0.253984	-2.16256	0.0305752	0.448286
MYBL1	29.3941	0.507474	0.234782	2.16147	0.0306593	0.448736
WDR19	154.637	-0.344692	0.159477	-2.1614	0.0306648	0.448736
ITM2A	345.178	0.263864	0.122121	2.16068	0.0307202	0.449135
MT-ND3	2610.24	-0.408468	0.189145	-2.15955	0.0308073	0.449584
RP5-1092A3.4	57.0784	0.395319	0.183028	2.15988	0.030782	0.449584
RPS3AP54	8.24698	0.54637	0.253198	2.15788	0.0309373	0.451068
HMGA1	2400.96	-0.440922	0.204624	-2.15479	0.0311782	0.454164
UBE2L6	610.502	0.368716	0.171212	2.15356	0.0312749	0.455157
PWWP2A	250.693	0.309252	0.143693	2.15217	0.0313837	0.456324
LINC00493	170.553	0.420329	0.195352	2.15165	0.0314252	0.456511
SCLY	80.911	-0.389262	0.180977	-2.1509	0.0314843	0.456953
RP11-611O2.1	20.4077	0.544108	0.253199	2.14894	0.0316394	0.458786
RP11-115C21.2	33.8365	-0.45666	0.212545	-2.14853	0.0316713	0.458831
AMH	8.82726	-0.50547	0.235501	-2.14636	0.031844	0.460914
SIX4	26.8298	0.483382	0.225302	2.14549	0.0319138	0.461505
RP11-694D5.1	20.7758	-0.52193	0.243332	-2.14493	0.0319582	0.461728
ZMPSTE24	308.889	0.41923	0.195585	2.14347	0.0320754	0.463002
RASGRF1	11.8643	0.54238	0.253447	2.14002	0.0323532	0.466321
TRIM56	519.068	0.290163	0.135597	2.13989	0.0323639	0.466321
ZNF346-IT1	11.7158	-0.543746	0.2542	-2.13905	0.0324316	0.466874
GPAT2	62.1628	-0.488927	0.228773	-2.13717	0.0325843	0.468649
IGSF6	6.24343	0.520484	0.243873	2.13425	0.0328225	0.47165
SNX2	508.649	0.28837	0.135236	2.13235	0.0329783	0.473035
UNC119	416.437	-0.509614	0.238956	-2.13267	0.0329519	0.473035
MIR186	7.76776	0.510918	0.239752	2.13103	0.0330867	0.474057
NATD1	12.3548	-0.540803	0.253808	-2.13076	0.033109	0.474057
ARVCF	5.58893	0.509404	0.23913	2.13024	0.0331518	0.474244
BRSK1	4.99493	0.512299	0.240648	2.12883	0.0332686	0.474319
FIG4	198.97	0.283095	0.132979	2.12886	0.0332656	0.474319
RIMBP2	5.54102	-0.507401	0.238358	-2.12874	0.0332761	0.474319
ZG16B	10.5996	-0.529157	0.248526	-2.12918	0.0332396	0.474319
ASAH1	466.976	-0.302293	0.142215	-2.12561	0.0335361	0.476772
C1orf162	7.85813	-0.535626	0.25199	-2.12558	0.033538	0.476772
SERPINB10	805.731	-0.315772	0.148518	-2.12616	0.0334903	0.476772
ZBTB18	138.487	0.332712	0.156556	2.12519	0.0335706	0.47681
FBXO31	176.977	-0.457556	0.215409	-2.12412	0.0336598	0.477227
PRNP	130.612	0.342521	0.161243	2.12425	0.0336492	0.477227
SLC16A6	90.0684	0.409147	0.192715	2.12307	0.0337478	0.478049
MILR1	12.3786	0.536583	0.252864	2.12202	0.0338362	0.478497
PSMC3IP	45.773	0.45816	0.215912	2.12198	0.0338395	0.478497
DHRS7B	75.5724	-0.381898	0.180125	-2.12018	0.0339907	0.480209
RP11-563J2.2	16.4557	-0.515687	0.24334	-2.11921	0.0340729	0.480944
LRRC8D	241.042	0.35963	0.169903	2.11668	0.0342872	0.481817
MTTP	6.1777	0.517246	0.244369	2.11666	0.0342886	0.481817
RNF11	304.197	0.341416	0.161249	2.11732	0.0342323	0.481817
RP11-555K12.1	34.7993	0.450633	0.212778	2.11785	0.0341877	0.481817
SCAND2P	119.991	-0.354874	0.167683	-2.11634	0.0343161	0.481817
TPGS2	665.103	-0.249429	0.117819	-2.11705	0.0342552	0.481817
RFK	109.283	0.459407	0.217151	2.11561	0.0343778	0.482257
LYAR	316.299	0.339369	0.160448	2.11513	0.034419	0.482411
OR2T2	9.03085	-0.527092	0.249394	-2.11349	0.0345586	0.483517
TRIM38	874.458	0.21987	0.104021	2.1137	0.0345406	0.483517
RP11-712B9.2	36.9461	0.536718	0.254015	2.11294	0.0346061	0.483757
ERP29	699.56	0.351732	0.166524	2.11219	0.0346698	0.484222
ACOT2	47.6349	-0.470941	0.223058	-2.1113	0.0347467	0.484506
GARNL3	42.5222	0.421535	0.199695	2.11089	0.0347813	0.484506
LYSMD2	211.946	0.340235	0.16117	2.11103	0.0347701	0.484506
OR5H7P	26.1573	-0.536203	0.254095	-2.11025	0.0348371	0.48486
SF3B3	2278.34	-0.188352	0.0892799	-2.10968	0.0348856	0.484936
WSB1	1592.26	0.310458	0.147173	2.10948	0.0349034	0.484936
CCDC74B	21.5311	-0.51249	0.242996	-2.10904	0.0349409	0.485033
ASAP1	193.001	0.419092	0.198809	2.10802	0.0350296	0.485841
DGKD	848.676	-0.39473	0.187312	-2.10734	0.0350879	0.486054
GAR1	70.8475	0.453595	0.215295	2.10685	0.0351302	0.486054
JAK2	758.664	0.399765	0.189783	2.10643	0.0351669	0.486054
TLE4	374.681	-0.246312	0.116923	-2.10661	0.0351511	0.486054
PSIP1	3220.79	-0.359276	0.170601	-2.10595	0.0352089	0.486212
SLC4A8	62.9222	0.467542	0.222175	2.10438	0.0353449	0.487668
IK	531.948	0.277871	0.132179	2.10223	0.0355333	0.488154
MTND6P5	7.71049	0.528315	0.251276	2.10253	0.0355072	0.488154
RP11-803P9.1	11.5753	-0.533448	0.25368	-2.10284	0.0354799	0.488154
SNORA42	27.2533	-0.522838	0.24862	-2.10296	0.0354693	0.488154
TTLL7	63.1977	0.461155	0.219299	2.10286	0.0354776	0.488154
FAM86DP	52.6028	-0.479843	0.228455	-2.10038	0.0356956	0.489962
BTNL9	145.358	-0.399916	0.190588	-2.09832	0.0358766	0.491875
CD47	1097.02	0.329871	0.157224	2.09809	0.0358968	0.491875
CTA-126B4.7	21.4622	-0.503147	0.239948	-2.0969	0.0360026	0.492588
GPR160	775.741	-0.34516	0.164612	-2.09681	0.0360106	0.492588
AC074338.4	4.14207	0.485511	0.231844	2.09412	0.0362489	0.494659
RN7SL464P	8.17587	-0.52741	0.251861	-2.09405	0.0362551	0.494659
RN7SL483P	188.675	-0.52126	0.248848	-2.0947	0.0361978	0.494659
SEPT3	55.987	-0.466072	0.222621	-2.09357	0.0362987	0.49483
KLHL21	114.305	-0.463723	0.221569	-2.09291	0.0363573	0.49497
TRIP11	625.665	0.384391	0.183677	2.09275	0.0363711	0.49497
KMO	15.5591	0.522892	0.249937	2.09209	0.0364301	0.49535
PRKX	407.353	-0.2579	0.12332	-2.09132	0.0364996	0.495872
PTPN22	1007.55	0.266775	0.12763	2.09022	0.0365983	0.495944
SLC22A5	95.4691	-0.331471	0.158568	-2.0904	0.0365819	0.495944
SMPD4	354.69	-0.441021	0.210955	-2.09059	0.0365645	0.495944
SSR3	4029.46	0.349173	0.167201	2.08834	0.0367673	0.497811
SC5D	286.448	0.386128	0.184948	2.08777	0.0368187	0.498084
TNFSF4	230.116	0.485797	0.232777	2.08696	0.0368918	0.49865
TOX	16.9178	0.521739	0.250059	2.08647	0.0369364	0.49883
RP11-274B21.2	47.5678	-0.530124	0.254181	-2.08562	0.0370134	0.499446
NR5A1	7.34383	0.3897	0.186995	2.08401	0.0371588	0.500984
ZNF652	260.565	0.32892	0.157883	2.08332	0.0372224	0.501417
RYBP	322.059	0.396862	0.190559	2.08262	0.0372855	0.501842
IGHV4-31	7.98879	-0.527004	0.253131	-2.08194	0.0373477	0.502256
HIST1H4B	1952.92	-0.313246	0.150582	-2.08024	0.0375036	0.503502
MPZL3	96.2198	0.385256	0.185169	2.08057	0.0374737	0.503502
FUS	814.756	0.284405	0.13684	2.07838	0.0376748	0.504526
PRPF38B	603.235	0.309109	0.1487	2.07874	0.0376408	0.504526
YES1	235.989	0.413645	0.198993	2.07869	0.0376463	0.504526
B4GALT1	467.85	-0.272464	0.131157	-2.07739	0.0377653	0.505233
FLT1	17.1217	0.526312	0.253455	2.07655	0.0378434	0.505233
FUT8-AS1	3.76733	0.437288	0.210631	2.07608	0.0378861	0.505233
SNORA71D	72.855	-0.502886	0.242172	-2.07657	0.0378414	0.505233
TIAM2	242.837	-0.285719	0.137621	-2.07613	0.0378823	0.505233
LSS	472.146	-0.470778	0.226874	-2.07507	0.0379802	0.505911
REPS2	315.942	-0.331691	0.159863	-2.07485	0.0380004	0.505911
CTD-2293H3.1	7.38518	0.524268	0.252968	2.07246	0.0382222	0.508439
HDAC1P2	5.55081	-0.489063	0.236054	-2.07183	0.0382816	0.50854
ITGAM	5.85558	0.509649	0.24601	2.07166	0.038297	0.50854
KDM1B	154.209	0.379451	0.18322	2.07101	0.0383575	0.50854
RRM2B	356.049	0.443126	0.213942	2.07124	0.0383364	0.50854
RQCD1	989.081	-0.210956	0.101913	-2.06996	0.0384558	0.509419
NHLRC3	563.736	0.294952	0.142596	2.06844	0.0385983	0.510882
TVP23CP1	13.2085	-0.524764	0.253839	-2.06731	0.0387053	0.511873
ANKIB1	759.938	0.298678	0.144547	2.06631	0.038799	0.512174
NMRK1	104.534	0.35591	0.172266	2.06604	0.0388244	0.512174
TMOD1	343.9	-0.325862	0.157718	-2.06611	0.0388179	0.512174
CD48	3136.68	-0.330319	0.159949	-2.06515	0.0389091	0.512866
NAMPTP1	45.5135	0.523153	0.253502	2.06371	0.0390457	0.514241
GBP3	60.1903	0.459283	0.222621	2.06307	0.0391061	0.514266
SLC25A29	71.1317	-0.519549	0.251841	-2.06301	0.0391121	0.514266
MANF	483.367	0.317577	0.153982	2.06243	0.039167	0.514563
C6orf62	1848.1	0.294506	0.142991	2.05962	0.0394352	0.517489
LINC00630	42.5525	-0.41476	0.20146	-2.05877	0.0395161	0.517489
NEDD4L	650.375	-0.260918	0.126726	-2.05891	0.0395026	0.517489
SPR	23.8955	-0.474607	0.230533	-2.05874	0.0395196	0.517489
ACSL4	1893.58	0.38982	0.189462	2.05751	0.0396369	0.5186
LDOC1L	89.8707	-0.464579	0.225916	-2.05643	0.0397415	0.519541
ABHD2	508.713	-0.263406	0.128111	-2.05609	0.0397743	0.519544
ACVR1	3.34618	-0.453259	0.220651	-2.05419	0.0399569	0.520339
ADD3	986.058	0.318836	0.155185	2.05456	0.0399212	0.520339
PISD	339.489	-0.43854	0.213495	-2.0541	0.0399658	0.520339
TMEM19	291.025	0.350591	0.170643	2.05452	0.0399251	0.520339
CTBS	190.606	0.338985	0.165178	2.05224	0.0401462	0.522262
TMEM39B	71.8914	-0.476074	0.232072	-2.05141	0.0402275	0.522891
DCUN1D1	794.336	0.438552	0.213853	2.05072	0.0402945	0.523336
ZNF37A	543.952	0.361977	0.176681	2.04876	0.0404854	0.525387
NT5C3B	155.214	-0.353017	0.172371	-2.04801	0.0405592	0.525917
NAA50	1093.32	0.421388	0.205815	2.04741	0.0406178	0.526248
TMSB15B	35.2764	-0.431404	0.210799	-2.04651	0.0407058	0.52696
ELK3	39.3697	0.499177	0.2442	2.04413	0.0409407	0.529571
YAE1D1	49.9454	0.414899	0.203032	2.04352	0.0410012	0.529924
EIF1AY	525.375	0.389097	0.190635	2.04106	0.0412444	0.532204
INPP5F	770.637	0.277988	0.136185	2.04125	0.0412264	0.532204
IFT22	59.6275	-0.386576	0.189685	-2.03799	0.0415509	0.535707
PEG10	90.4614	0.350889	0.172201	2.03767	0.0415832	0.535707
ISL2	11.9645	-0.516341	0.253523	-2.03666	0.041684	0.536139
PELI2	34.4993	0.469138	0.230311	2.03698	0.0416522	0.536139
AC015969.3	3.43397	-0.44396	0.218233	-2.03434	0.0419173	0.536967
ARHGAP6	4.69783	-0.467626	0.229903	-2.03401	0.0419506	0.536967
CDK5R1	469.953	-0.411424	0.202194	-2.0348	0.0418713	0.536967
HIST1H2BM	2306.11	-0.295504	0.145187	-2.03534	0.0418167	0.536967
LY96	45.3765	0.455567	0.223928	2.03443	0.0419081	0.536967
SETX	3063.87	0.362429	0.17813	2.03463	0.0418881	0.536967
ACAD8	218.261	-0.264992	0.130485	-2.03082	0.0422729	0.537419
LMBR1L	127.027	-0.452082	0.222612	-2.03081	0.0422742	0.537419
LOC100421166	8.40693	0.515145	0.253645	2.03097	0.0422583	0.537419
PI4KAP1	67.8085	-0.455425	0.22401	-2.03306	0.0420468	0.537419
PLCXD2	24.9204	0.467244	0.230094	2.03066	0.0422894	0.537419
PPAPDC1B	246.368	0.256983	0.126448	2.03233	0.0421204	0.537419
TOMM20P2	5.65938	0.502265	0.24721	2.03173	0.0421809	0.537419
UFL1	683.125	0.285362	0.140505	2.03097	0.0422584	0.537419
USP5	602.628	-0.347019	0.170703	-2.03287	0.0420653	0.537419
ID2	382.514	0.398917	0.196504	2.03008	0.0423488	0.537746
ZBTB38	7657.5	0.224946	0.110831	2.02963	0.0423942	0.537894
SQRDL	149.418	-0.308049	0.151814	-2.02912	0.0424461	0.538124
HNRNPH3	229.875	0.386832	0.190685	2.02865	0.0424938	0.5383
KCNQ1	4.90081	-0.450495	0.222306	-2.02647	0.0427167	0.540265
SERP1	2774.31	0.265488	0.131	2.02662	0.0427008	0.540265
KCNQ5	216.515	0.330775	0.163262	2.02604	0.0427605	0.54039
FAM212B	25.7374	0.475881	0.235085	2.02429	0.04294	0.542229
CEP290	469.32	0.373766	0.184699	2.02365	0.0430064	0.542637
ARHGAP26	455.277	-0.222497	0.110045	-2.02188	0.0431885	0.543945
C18orf8	302.661	-0.281193	0.139114	-2.02132	0.0432467	0.543945
CIITA	665.979	0.435227	0.215299	2.0215	0.0432276	0.543945
NSL1	262.708	0.334988	0.165652	2.02224	0.0431517	0.543945
SLC19A1	134.103	-0.503274	0.249068	-2.02063	0.0433186	0.54442
SERPINI1	46.1383	0.421402	0.208619	2.01996	0.0433873	0.544854
OR5H6	8.02322	-0.466513	0.231003	-2.01951	0.0434339	0.54501
RNF4	649.736	-0.266292	0.132048	-2.01663	0.0437343	0.547917
RP13-554M15.7	23.9899	-0.509424	0.252582	-2.01687	0.0437093	0.547917
PDE1C	22.9963	0.478515	0.237338	2.01617	0.0437818	0.54808
CCDC144CP	9.14128	0.500784	0.248642	2.01408	0.0440015	0.549967
RP11-449G16.1	6.43088	0.493264	0.244874	2.01436	0.0439722	0.549967
COX11	248.034	0.360169	0.178992	2.0122	0.0441987	0.550704
GOLIM4	779.57	0.256757	0.127571	2.01266	0.0441505	0.550704
INTS12	150.707	0.277754	0.138031	2.01226	0.044193	0.550704
MT-CO2	12657.5	-0.430386	0.213818	-2.01286	0.044129	0.550704
PTBP3	2210.71	0.323615	0.160927	2.01094	0.0443316	0.551928
RP11-512N21.1	40.9721	-0.472169	0.234867	-2.01036	0.0443928	0.552259
CTD-3092A11.2	7.46085	0.483052	0.240602	2.00768	0.0446775	0.552529
GLA	157.314	-0.300666	0.149742	-2.0079	0.0446541	0.552529
IFIT2	378.556	0.452568	0.225347	2.00831	0.0446099	0.552529
KLF3P1	16.1637	-0.496179	0.246926	-2.00942	0.0444923	0.552529
LTBP3	19.1397	0.51063	0.254205	2.00873	0.0445653	0.552529
RRP15	198.806	0.387489	0.192902	2.00874	0.0445651	0.552529
SIPA1L1	1406.17	-0.188785	0.0940133	-2.00807	0.044636	0.552529
VPS26BP1	11.9831	0.509582	0.253834	2.00754	0.0446919	0.552529
ZDHHC20	684.257	0.375543	0.187104	2.00713	0.044736	0.552646
GPR153	13.5058	-0.508358	0.253522	-2.00518	0.0449439	0.553147
MLEC	2126.11	-0.168647	0.0840845	-2.00568	0.04489	0.553147
OMA1	368.367	0.370801	0.184927	2.00512	0.0449502	0.553147
TMX1	886.147	0.360165	0.179519	2.00628	0.0448267	0.553147
UNC119B	300.109	-0.2288	0.114096	-2.00532	0.0449284	0.553147
PHKA2-AS1	3.85126	-0.444887	0.221989	-2.00409	0.04506	0.553949
SHFM1	434.761	0.351942	0.175632	2.00386	0.0450849	0.553949
ACSL3	1114.23	0.344539	0.172018	2.00292	0.0451855	0.554331
CDKL5	298.327	-0.32016	0.159846	-2.00293	0.0451843	0.554331
SLC9A1	61.1717	-0.489376	0.244443	-2.002	0.0452845	0.555118
BATF3	85.6335	0.45986	0.230036	1.99908	0.0456001	0.556845
LMTK2	271.936	0.275065	0.137549	1.99976	0.0455265	0.556845
NLRP11	22.1856	-0.493905	0.247058	-1.99915	0.0455925	0.556845
PLD2	76.0711	-0.447883	0.223963	-1.9998	0.0455213	0.556845
RAB30-AS1	91.0628	0.416018	0.208074	1.99937	0.0455678	0.556845
ERICH1	157.018	0.376615	0.188497	1.99799	0.0457181	0.557433
RHOV	79.6347	-0.463313	0.231882	-1.99805	0.0457108	0.557433
ST3GAL4-AS1	15.6022	0.498283	0.249639	1.99601	0.0459326	0.559619
COL4A3	306.75	-0.334583	0.167683	-1.99533	0.0460074	0.560103
SMIM15	512.715	0.387186	0.194085	1.99493	0.0460508	0.560203
SRSF5	1172.28	0.225005	0.11281	1.99455	0.0460924	0.560281
NAMPT	1204.4	0.405099	0.203163	1.99396	0.0461565	0.560632
GTF3C2	641.196	-0.36954	0.185509	-1.99204	0.0463668	0.56105
MYO18B	4.2247	-0.418173	0.209928	-1.99198	0.0463728	0.56105
PDE4A	141.496	0.474972	0.238474	1.99172	0.0464021	0.56105
SLAIN2	336.605	0.264047	0.132507	1.9927	0.046294	0.56105
TRAK1	735.952	-0.27302	0.137043	-1.99223	0.046346	0.56105
VRK2	349.024	0.370056	0.185753	1.99219	0.0463501	0.56105
AC005220.3	84.2154	-0.379247	0.190535	-1.99043	0.0465435	0.561805
CEP70	12.9413	0.505972	0.254158	1.99078	0.0465048	0.561805
PAX6	18.3095	-0.484276	0.243332	-1.99019	0.0465703	0.561805
DHX8	543.554	-0.223407	0.112286	-1.98963	0.0466318	0.562121
P2RY12	3.79842	0.437787	0.220097	1.98906	0.0466944	0.562451
ERH	1160.69	0.307267	0.154758	1.98547	0.0470924	0.566333
FDXACB1	39.3784	0.45057	0.226945	1.98537	0.047103	0.566333
INO80C	60.0504	0.415418	0.209297	1.98483	0.0471637	0.566333
MAPKAP1	857.826	0.235733	0.118841	1.98359	0.047301	0.566333
NCBP2	1118.8	0.29638	0.149384	1.98402	0.0472536	0.566333
SNRPD3	583.823	0.259842	0.130966	1.98405	0.0472505	0.566333
STPG1	23.9226	-0.490088	0.246918	-1.98483	0.0471639	0.566333
TARBP1	778.324	-0.270608	0.136421	-1.98362	0.047298	0.566333
IFITM1	571.199	0.436192	0.219996	1.98272	0.0473983	0.567071
WDR17	87.6897	0.344993	0.174032	1.98235	0.0474402	0.567147
ANP32A	1210.64	0.230573	0.116445	1.9801	0.047692	0.568296
GRAMD1B	412.325	-0.284598	0.143743	-1.9799	0.0477146	0.568296
LINC01160	15.2093	0.500177	0.252567	1.98037	0.0476618	0.568296
PTPN14	9.52553	0.50357	0.254186	1.9811	0.0475797	0.568296
SLC16A7	455.546	0.367841	0.185753	1.98027	0.0476733	0.568296
KDM1A	1407.6	-0.20367	0.102933	-1.97868	0.0478523	0.569344
RALB	258.021	0.322661	0.163105	1.97824	0.0479016	0.569344
WDFY1	682.847	0.236095	0.11935	1.97817	0.0479098	0.569344
RP11-876N24.5	32.9779	0.433476	0.219235	1.97723	0.0480162	0.570183
DNAJC2	389.782	0.304941	0.15427	1.97668	0.0480783	0.570496
ABCC1	520.641	-0.31346	0.158645	-1.97586	0.0481711	0.571172
RGS9	34.312	0.449526	0.227634	1.97477	0.0482941	0.571986
RP11-327F22.6	9.97753	-0.500222	0.253326	-1.97462	0.0483115	0.571986
ZC4H2	5.23305	-0.473053	0.239623	-1.97415	0.0483643	0.572185
CYFIP1	404.986	-0.306828	0.155534	-1.97275	0.0485246	0.57323
RP5-1041C10.3	12.5888	0.497683	0.252259	1.9729	0.0485064	0.57323
CFP	8.90779	-0.501231	0.2542	-1.9718	0.0486328	0.574083
CFAP58	4.90787	0.474474	0.240873	1.96981	0.0488604	0.575066
MIS12	305.894	0.282904	0.143579	1.97036	0.0487966	0.575066
RAP2C	385.782	0.361609	0.183501	1.97061	0.0487682	0.575066
SHC3	7.42568	0.412778	0.209543	1.9699	0.0488502	0.575066
LMNB1	1773.36	0.239458	0.121672	1.96806	0.0490607	0.576729
SAP130	168.853	-0.287845	0.146266	-1.96795	0.0490741	0.576729
DNAJC5B	4.15694	0.441056	0.22436	1.96584	0.0493167	0.57882
LINC00463	3.84605	0.456326	0.232135	1.96577	0.0493246	0.57882
CASC4	655.508	0.337975	0.172024	1.9647	0.0494487	0.579448
RP11-134O21.1	62.2182	-0.382594	0.194767	-1.96437	0.0494873	0.579448
TFPI2	5.55186	-0.469341	0.238902	-1.96458	0.0494632	0.579448
SEPT10	1234.47	-0.382048	0.194838	-1.96085	0.0498964	0.582556
BROX	331.077	0.345314	0.176105	1.96085	0.0498967	0.582556
MTERF4	400.505	-0.273262	0.139368	-1.96072	0.0499121	0.582556
TMCC1-AS1	66.0193	0.383808	0.195769	1.96052	0.0499355	0.582556
ZNF583	25.1995	0.45618	0.232585	1.96135	0.0498385	0.582556
GRAMD1C	72.638	0.406251	0.207258	1.96012	0.0499814	0.582666
NFATC1	97.1125	0.421003	0.214915	1.95893	0.050121	0.583866
GPR125	454.736	-0.305824	0.156197	-1.95794	0.0502375	0.584795
ZCWPW1	34.4719	0.413544	0.211253	1.95758	0.0502797	0.58486
C2CD2L	112.747	-0.416047	0.212603	-1.95692	0.0503568	0.584903
RNU6-1006P	4.63598	0.440669	0.225149	1.95723	0.0503205	0.584903
RP11-274B21.4	19.3163	-0.456117	0.233163	-1.95622	0.0504398	0.585439
TMED2	1657.02	0.303113	0.155005	1.95551	0.0505234	0.585984
GPSM3	430.347	-0.399378	0.204271	-1.95514	0.0505668	0.58606
PLXNA1	225.76	-0.465776	0.238282	-1.95473	0.0506152	0.586194
TCP11L2	69.2036	0.350746	0.179488	1.95414	0.0506847	0.586573
CACFD1	21.0649	-0.493998	0.252879	-1.9535	0.0507604	0.587023
ULBP2	8.11802	-0.495617	0.25382	-1.95263	0.0508632	0.587785
PKHD1L1	115.487	0.363886	0.186436	1.9518	0.0509615	0.588494
CCDC59	307.265	0.369049	0.189153	1.95106	0.0510504	0.588668
HIVEP3	142.463	0.460803	0.236155	1.95127	0.051025	0.588668
AC009948.5	270.325	0.259513	0.133096	1.94982	0.0511976	0.588821
LMO7	558.495	0.202991	0.104084	1.95026	0.051145	0.588821
NR2F2-AS1	14.7172	-0.495432	0.254147	-1.94939	0.0512484	0.588821
RP11-65J21.3	31.2515	-0.421131	0.216002	-1.94967	0.0512159	0.588821
RP11-932O9.7	5.81501	-0.469841	0.240869	-1.95061	0.0511033	0.588821
ABCA3	127.176	-0.462374	0.237844	-1.94402	0.0518928	0.588853
AGPAT5	2232.89	-0.35124	0.18059	-1.94495	0.0517805	0.588853
ARID1B	683.047	0.289088	0.148501	1.94671	0.0515692	0.588853
C1orf228	11.1376	0.491812	0.252959	1.94424	0.0518667	0.588853
C2orf81	39.7204	-0.488748	0.251456	-1.94367	0.0519353	0.588853
CASP2	369.335	-0.311264	0.159954	-1.94596	0.0516598	0.588853
CHIT1	10.7517	0.495028	0.25417	1.94763	0.0514596	0.588853
EZH1	301.463	-0.244194	0.125325	-1.94848	0.0513578	0.588853
FMO4	49.399	0.407604	0.209791	1.94291	0.0520272	0.588853
LINC00467	129.483	0.324456	0.166613	1.94736	0.0514911	0.588853
MAN1A2	920.427	0.313875	0.161307	1.94582	0.0516762	0.588853
Metazoa_SRP	7752.73	-0.478681	0.246115	-1.94495	0.0517812	0.588853
NIPA1	596.445	0.287832	0.148012	1.94465	0.0518175	0.588853
NT5C3A	698.502	0.421727	0.216379	1.94902	0.0512931	0.588853
OR51K1P	3.7171	-0.440616	0.226384	-1.94632	0.0516158	0.588853
OTOGL	3.31256	0.354535	0.182284	1.94496	0.05178	0.588853
RP11-175K6.2	16.46	-0.490818	0.252594	-1.94311	0.0520032	0.588853
RTFDC1	313.341	0.247455	0.127116	1.94669	0.0515724	0.588853
TNS3	9.57197	0.493416	0.253911	1.94327	0.051984	0.588853
TSC22D2	326.35	-0.233839	0.120119	-1.94672	0.0515678	0.588853
ZMAT2	358.206	0.214134	0.110103	1.94486	0.0517914	0.588853
FAM86EP	20.6604	-0.472013	0.243335	-1.93977	0.0524079	0.591482
FBXW8	98.9042	-0.353102	0.181993	-1.94019	0.0523561	0.591482
IQCH	3.49289	0.436353	0.224918	1.94005	0.0523731	0.591482
KIAA1191	252.148	-0.274923	0.141697	-1.94021	0.0523539	0.591482
UHRF1	204.892	-0.306743	0.158362	-1.93697	0.0527487	0.594907
NR3C1	4013.11	-0.345128	0.178233	-1.93639	0.0528203	0.595293
AC083843.1	47.9167	0.448421	0.231873	1.93391	0.0531247	0.596714
EZH2	426.134	-0.346744	0.179302	-1.93386	0.0531303	0.596714
KIAA1467	17.0242	-0.482422	0.249403	-1.93431	0.0530748	0.596714
NUP93	544.23	-0.239453	0.123823	-1.93383	0.0531336	0.596714
RP11-876N24.3	59.0037	0.367433	0.189894	1.93493	0.0529984	0.596714
CDKN2AIPNL	118.5	0.391675	0.202575	1.93348	0.0531767	0.596778
BCAT1	3274.6	0.322114	0.166777	1.93141	0.0534326	0.598806
HLA-DQB1	1330.52	0.414985	0.214861	1.93141	0.0534325	0.598806
RAPGEF5	362.795	0.264906	0.137206	1.93072	0.0535175	0.598915
TRIM25	827.457	0.283873	0.14703	1.93072	0.0535175	0.598915
FBXO16	61.2566	-0.362826	0.188068	-1.92923	0.0537024	0.599311
PCDH18	64.5004	-0.375893	0.194842	-1.92922	0.0537033	0.599311
RP11-588H23.3	318.171	0.388144	0.20112	1.92991	0.0536184	0.599311
TOX2	68.1926	0.465674	0.241303	1.92983	0.0536283	0.599311
COG1	164.764	-0.344586	0.178849	-1.92668	0.0540192	0.599587
IFNLR1	254.413	-0.378825	0.196463	-1.92822	0.0538274	0.599587
IQSEC1	282.672	-0.396075	0.205599	-1.92644	0.0540489	0.599587
KIF2C	873.67	-0.227133	0.117909	-1.92634	0.0540616	0.599587
KLHL25	53.0146	-0.469766	0.243869	-1.9263	0.0540667	0.599587
RFX3-AS1	127.401	-0.416031	0.215953	-1.92649	0.0540431	0.599587
RP4-548D19.3	6.65513	0.473293	0.245403	1.92864	0.0537757	0.599587
SAP18	506.231	0.257219	0.133411	1.92802	0.0538522	0.599587
TGM5	29.0494	-0.476721	0.247381	-1.92707	0.0539708	0.599587
DDX26B	564.142	0.322999	0.167797	1.92494	0.0542373	0.601061
IFT57	277.059	0.317166	0.164824	1.92426	0.0543216	0.601577
AHNAK	1589.72	0.288048	0.149849	1.92226	0.0545731	0.601943
ARF6	968.728	0.286134	0.148809	1.92283	0.0545015	0.601943
DUSP7	96.0792	-0.432872	0.225134	-1.92273	0.0545145	0.601943
LRIG3	140.49	-0.276973	0.144099	-1.9221	0.0545931	0.601943
RNF149	294.183	0.267146	0.139001	1.92189	0.0546191	0.601943
UHMK1	1462.35	0.356458	0.185385	1.9228	0.0545052	0.601943
ZDHHC4	129.153	-0.334861	0.174226	-1.92199	0.0546069	0.601943
COLCA1	4.79056	0.466373	0.242774	1.92101	0.05473	0.602332
SLCO4A1	108.956	-0.464073	0.241557	-1.92117	0.0547097	0.602332
AC079922.3	6.49875	0.481354	0.250744	1.91971	0.054895	0.602899
GOLGA5	359.501	0.21624	0.112626	1.91999	0.0548593	0.602899
TMEM69	309.521	-0.240788	0.125419	-1.91987	0.0548745	0.602899
KRT18P31	32.0684	-0.418537	0.218209	-1.91805	0.0551045	0.603984
RIOK1	225.686	0.279991	0.145961	1.91826	0.0550777	0.603984
RP11-16N11.2	3.92016	-0.440902	0.229908	-1.91773	0.0551454	0.603984
RP11-395A13.2	3.92016	-0.440902	0.229908	-1.91773	0.0551454	0.603984
C9orf41	403.556	0.388714	0.202816	1.91658	0.0552907	0.60516
CCDC90B	333.988	0.313073	0.16357	1.914	0.0556201	0.607233
pk	289.972	0.300369	0.15694	1.9139	0.0556325	0.607233
PTPRVP	36.6491	-0.472225	0.246715	-1.91405	0.0556135	0.607233
RP3-354N19.3	6.8803	0.478059	0.249745	1.91419	0.0555957	0.607233
CARD11	507.517	0.409433	0.214143	1.91197	0.0558806	0.609106
CCDC43	284.903	0.280992	0.146953	1.91212	0.055861	0.609106
EPB41	1360.16	-0.167002	0.0873642	-1.91155	0.0559333	0.609264
PTK2B	1995.98	-0.329138	0.172236	-1.91097	0.0560082	0.609663
EAF2	408.462	0.364509	0.190886	1.90956	0.0561898	0.611222
TOP1	826.147	0.333462	0.174721	1.90854	0.0563213	0.612234
CAPN14	23.3989	0.432955	0.227213	1.90551	0.0567143	0.614231
CLASP1	1212.28	-0.220464	0.115667	-1.90602	0.0566475	0.614231
NOD2	152.782	-0.435544	0.228612	-1.90517	0.056758	0.614231
PCED1B-AS1	158.655	0.356275	0.186854	1.90671	0.0565588	0.614231
PHF8	270.068	-0.281617	0.147732	-1.90627	0.0566153	0.614231
snoU2-30	18.577	0.478079	0.250928	1.90524	0.0567489	0.614231
WHAMM	102.665	0.328241	0.172301	1.90504	0.0567747	0.614231
ZCCHC18	12.3625	-0.478953	0.251525	-1.9042	0.056884	0.614996
ABCA2	7.78807	0.470621	0.24727	1.90327	0.0570053	0.615172
ASF1A	388.557	0.345613	0.181661	1.90251	0.0571043	0.615172
CTDSP2	813.466	-0.278531	0.146427	-1.90219	0.0571468	0.615172
FMR1	406.106	0.397717	0.209149	1.9016	0.057224	0.615172
FRMD6	31.5214	0.469378	0.246627	1.90319	0.0570158	0.615172
PHF12	348.702	-0.264829	0.139201	-1.9025	0.0571062	0.615172
PIKFYVE	1122.09	0.308319	0.162117	1.90184	0.0571922	0.615172
RP11-380G5.2	35.405	0.481861	0.253191	1.90315	0.0570211	0.615172
SEC24B	485.677	-0.215483	0.113345	-1.90112	0.0572864	0.615172
ZNF441	259.621	0.328189	0.172608	1.90136	0.0572555	0.615172
ADPRH	524.281	-0.270847	0.142542	-1.90012	0.057417	0.61616
WDR43	1225.02	0.22844	0.120257	1.8996	0.0574853	0.616477
AMMECR1	245.321	0.323162	0.170204	1.89867	0.0576072	0.61737
DNTTIP2	555.628	0.317746	0.167407	1.89805	0.0576897	0.61765
RN7SL674P	385.443	-0.392411	0.206762	-1.89789	0.0577109	0.61765
ATG14	130.478	0.364081	0.191899	1.89726	0.0577941	0.618126
SENP7	305.538	0.316661	0.166947	1.89678	0.0578567	0.61838
USP1	1003.56	0.375837	0.198206	1.8962	0.0579339	0.61879
GAB2	90.5012	0.431945	0.227986	1.89461	0.0581444	0.620623
AC034220.3	14.0923	-0.466122	0.246559	-1.89051	0.0586899	0.626023
RNF138	409.234	0.388196	0.205403	1.88992	0.0587682	0.626023
TNFAIP8L2	30.6029	-0.443678	0.234739	-1.89009	0.0587464	0.626023
TET2	1442.03	0.250585	0.132648	1.88911	0.0588777	0.626352
TTC7A	426.03	-0.405327	0.214538	-1.8893	0.0588513	0.626352
EVI2B	303.353	0.300421	0.159079	1.8885	0.0589588	0.626483
RP11-488L18.10	40.9469	0.479598	0.253967	1.88843	0.0589687	0.626483
CBWD1	140.213	0.461211	0.244322	1.88771	0.0590644	0.627071
SCMH1	336.773	-0.269697	0.142891	-1.88743	0.0591027	0.627071
RN7SL396P	230.573	-0.404949	0.214663	-1.88644	0.0592357	0.628064
CEP120	356.726	0.267268	0.141846	1.88422	0.0595359	0.628071
COMMD10	132.183	0.377657	0.200297	1.88548	0.0593647	0.628071
DCAF4	159.035	-0.314725	0.167089	-1.88358	0.0596223	0.628071
ELK4	1497.39	0.301203	0.159928	1.88336	0.0596513	0.628071
ETNK1	1422.56	0.391073	0.207344	1.88611	0.0592803	0.628071
FRMPD2	8.85147	-0.477935	0.253759	-1.88342	0.0596439	0.628071
NEFLP1	9.96764	-0.467245	0.248185	-1.88264	0.0597487	0.628071
PTPRE	66.5207	0.343876	0.18248	1.88446	0.0595024	0.628071
TMEM168	302.554	0.374635	0.198978	1.88279	0.0597285	0.628071
WIPI2	475.586	-0.338072	0.179536	-1.88303	0.0596957	0.628071
WNT5B	63.1068	0.415091	0.220311	1.88411	0.0595499	0.628071
ZMAT3	1800.77	0.351273	0.186377	1.88474	0.0594644	0.628071
ZNF367	204.782	0.27095	0.14389	1.88304	0.0596955	0.628071
DPH3	124.599	0.334261	0.177815	1.87982	0.060132	0.631683
CRTC3	345.983	-0.314051	0.16714	-1.87897	0.060248	0.632068
ZNHIT6	239.729	0.351219	0.186909	1.87909	0.0602317	0.632068
OCLN	50.1572	-0.426274	0.226953	-1.87825	0.0603469	0.63269
LY9	203.191	0.384336	0.204677	1.87777	0.0604125	0.632811
ZFP90	294.669	-0.253242	0.134877	-1.87759	0.0604379	0.632811
SNHG17	216.121	-0.285573	0.152122	-1.87726	0.0604829	0.632866
FAM63B	230.409	0.35217	0.18763	1.87694	0.0605263	0.632905
PRTG	7.31884	0.468232	0.249537	1.87641	0.0605996	0.633256
DSTN	333.055	0.38239	0.204012	1.87435	0.0608817	0.635787
MCOLN3	15.6542	0.471065	0.251457	1.87334	0.0610214	0.636247
PER1	177.991	-0.466661	0.249129	-1.87317	0.0610456	0.636247
TMEM9	78.1371	-0.440258	0.234964	-1.87372	0.0609686	0.636247
LTB	25.7845	0.47435	0.253421	1.87179	0.0612359	0.637814
RN7SL480P	222.182	-0.449058	0.239947	-1.87148	0.061278	0.637836
CHCHD1	169.023	0.293391	0.156812	1.87097	0.0613495	0.638163
AC022182.3	13.2684	0.472511	0.252771	1.86932	0.0615778	0.63917
ATP5I	490.225	0.30897	0.165332	1.86878	0.0616528	0.63917
CEACAM1	50.9813	0.385491	0.206223	1.86929	0.0615826	0.63917
METTL6	121.173	0.327539	0.175292	1.86854	0.061687	0.63917
SHOC2	686.875	0.37967	0.203055	1.86979	0.0615129	0.63917
TUFT1	31.0734	-0.426153	0.228016	-1.86896	0.0616285	0.63917
NDUFB1	344.3	0.299688	0.160528	1.86689	0.0619176	0.640715
RRM2	1284.24	0.351214	0.188157	1.86661	0.0619567	0.640715
SCARB1	620.753	-0.391641	0.209807	-1.86667	0.0619471	0.640715
ANKZF1	554.94	-0.342967	0.183833	-1.86565	0.0620906	0.641267
RP11-568G11.5	12.0557	-0.474283	0.254195	-1.86582	0.0620664	0.641267
CDCA3	331.367	-0.311177	0.166825	-1.86529	0.0621403	0.641365
CXorf21	153.439	0.317431	0.170214	1.86489	0.0621969	0.641514
FUK	110.277	-0.465556	0.249679	-1.86462	0.0622353	0.641514
TOMM34	313.66	-0.285931	0.15344	-1.86348	0.0623954	0.642749
FRMD4A	19.5458	-0.473592	0.254189	-1.86315	0.062441	0.642803
FAM86C1	37.9088	-0.4261	0.228738	-1.86283	0.0624864	0.642855
DCTN6	135.927	0.315964	0.169735	1.86152	0.0626711	0.643208
HDHD2	167.867	0.271202	0.145687	1.86154	0.0626675	0.643208
PHKA2	266.722	-0.273965	0.147179	-1.86144	0.0626822	0.643208
TMED7	575.33	0.419552	0.225327	1.86197	0.0626078	0.643208
PIK3AP1	2047.98	0.156428	0.0840989	1.86005	0.0628783	0.644806
DENND2C	22.3241	-0.459453	0.247055	-1.85972	0.0629252	0.644872
CCDC152	9.81436	0.472526	0.254205	1.85884	0.0630498	0.645277
KIF1B	323.361	0.306164	0.16473	1.85858	0.0630862	0.645277
UROS	391.761	-0.202624	0.109013	-1.85872	0.0630663	0.645277
PAPD7	402.284	-0.264256	0.142255	-1.85762	0.0632227	0.645994
TTC26	58.9088	0.411664	0.221621	1.85752	0.0632374	0.645994
C11orf94	3.57498	-0.386933	0.208684	-1.85416	0.0637165	0.646463
C14orf93	101.242	-0.360571	0.194424	-1.85456	0.0636596	0.646463
DGCR11	14.127	-0.470443	0.253567	-1.8553	0.0635535	0.646463
DTX2	65.6517	-0.450325	0.24269	-1.85556	0.0635169	0.646463
FBXO22	601.297	0.338808	0.182737	1.85407	0.0637295	0.646463
MIR600HG	248.417	0.385578	0.207851	1.85507	0.0635857	0.646463
PI4KA	571.913	-0.327478	0.176451	-1.85592	0.0634649	0.646463
RGS6	21.5084	0.4339	0.233763	1.85615	0.0634317	0.646463
RP11-474P2.7	36.1273	0.423456	0.228307	1.85477	0.0636292	0.646463
TPMT	114.48	0.356138	0.191811	1.85671	0.0633519	0.646463
ZBED3	114.129	-0.436504	0.235241	-1.85556	0.0635161	0.646463
RP11-69J7.1	3.25965	0.365105	0.197004	1.85329	0.0638407	0.647179
MOB3B	18.5567	0.457341	0.246906	1.85229	0.0639844	0.647812
NFAM1	11.5219	-0.468809	0.253081	-1.8524	0.0639681	0.647812
MYO1F	66.5155	0.430318	0.232433	1.85136	0.0641172	0.648744
RUSC1	63.2537	-0.440261	0.237939	-1.85032	0.0642681	0.649858
DDX12P	45.0573	-0.407683	0.220432	-1.84948	0.0643891	0.650256
RN7SL47P	297.719	-0.441577	0.238724	-1.84974	0.0643516	0.650256
TPM3P8	26.2484	0.429937	0.232599	1.84841	0.0645434	0.651402
PPP1R3E	160.638	-0.287689	0.155675	-1.84801	0.0646007	0.651568
RBM3	1532.42	0.237717	0.128717	1.84681	0.0647741	0.652903
ANP32B	355.536	0.369367	0.200285	1.8442	0.065154	0.653838
ATG4B	330.03	-0.383111	0.207612	-1.84532	0.0649906	0.653838
FBRSL1	159.151	-0.452204	0.245046	-1.84538	0.064982	0.653838
RAD23B	1701.79	0.172714	0.0935695	1.84583	0.0649164	0.653838
RFXAP	67.928	0.395124	0.214227	1.84442	0.0651221	0.653838
RNFT1	49.7515	0.400556	0.21714	1.84469	0.0650831	0.653838
RP11-380I10.4	5.29637	-0.447783	0.242799	-1.84426	0.0651458	0.653838
AC074289.1	183.928	0.330463	0.179257	1.84351	0.065254	0.654429
NBEAL2	784.473	-0.44106	0.239473	-1.84179	0.0655057	0.655686
PDCD1	48.7792	0.466335	0.253232	1.84153	0.0655439	0.655686
SLC25A4	222.656	-0.30884	0.167687	-1.84176	0.0655101	0.655686
SMAGP	19.3772	0.361924	0.196448	1.84234	0.0654253	0.655686
HIP1R	47.8311	0.464676	0.252589	1.83965	0.065819	0.656587
PHACTR1	397.459	0.33852	0.184065	1.83914	0.0658953	0.656587
PKD1P6	49.9891	-0.456516	0.248176	-1.83949	0.0658433	0.656587
PPARGC1B	346.81	-0.296843	0.161352	-1.83973	0.0658083	0.656587
RP11-303E16.2	36.9746	-0.387363	0.210595	-1.83937	0.0658602	0.656587
RP3-323A16.1	4.96143	0.421885	0.229296	1.83991	0.0657813	0.656587
SLC16A10	71.7464	0.408301	0.222029	1.83895	0.0659224	0.656587
USH2A	3.65038	0.426794	0.232236	1.83776	0.0660974	0.657919
AP001347.6	10.0364	-0.466512	0.253948	-1.83704	0.0662041	0.65857
TRIP12	2614.87	0.300091	0.163417	1.83635	0.0663061	0.659173
INPP5E	117.736	-0.440098	0.23978	-1.83542	0.0664434	0.659805
NARF-IT1	9.29581	-0.466445	0.254182	-1.83508	0.0664939	0.659805
TRPV2	406.503	-0.398856	0.217318	-1.83536	0.0664531	0.659805
CAPG	47.841	0.440919	0.24035	1.83449	0.0665816	0.659839
GPR52	49.3069	0.382857	0.208679	1.83467	0.0665543	0.659839
HSDL2	395.898	0.314252	0.171343	1.83405	0.0666465	0.659839
MSC	318.418	-0.381088	0.207818	-1.83376	0.06669	0.659839
ZNFX1	677.977	0.286939	0.156484	1.83366	0.0667043	0.659839
ZNF844	87.7768	0.319807	0.174447	1.83326	0.0667638	0.660018
MSANTD3	136.566	0.314929	0.17186	1.83247	0.0668809	0.660765
PLA2G16	21.3913	0.434353	0.237075	1.83214	0.0669311	0.660851
ATG13	404.169	-0.354391	0.19357	-1.83082	0.0671281	0.661573
NUDT14	9.31334	-0.458776	0.250586	-1.83081	0.0671287	0.661573
WDR5B	93.9012	0.296901	0.162146	1.83107	0.0670896	0.661573
ELL2	1373.31	0.3747	0.204719	1.83032	0.0672024	0.66189
TNK2-AS1	3.78616	0.396081	0.216449	1.8299	0.0672649	0.662096
MIR17HG	223.073	0.333711	0.182408	1.82947	0.0673286	0.662314
SLC30A5	466.754	0.269074	0.147119	1.82895	0.0674067	0.662673
CPPED1	72.7642	0.328544	0.179816	1.82711	0.0676827	0.664253
FOXO3	240.235	-0.43233	0.236745	-1.82615	0.0678284	0.664253
KLLN	32.6052	0.411366	0.225278	1.82604	0.0678442	0.664253
NREP	280.803	0.365635	0.200245	1.82594	0.0678592	0.664253
P3H1	222.358	-0.358284	0.19615	-1.82658	0.0677633	0.664253
SHMT1	195.444	-0.309711	0.169571	-1.82644	0.0677847	0.664253
TMEM182	48.6064	0.412256	0.225641	1.82704	0.0676936	0.664253
HNRNPH1	4944.44	0.231696	0.126913	1.82562	0.0679071	0.664314
ANKRA2	170.82	0.288351	0.157977	1.82527	0.0679606	0.664429
AC005076.5	12.0511	0.460991	0.253466	1.81875	0.0689496	0.664764
ARF3	647.422	-0.318398	0.17512	-1.81817	0.0690376	0.664764
AUTS2	534.115	-0.290651	0.159676	-1.82026	0.0687195	0.664764
BPNT1	364.479	0.249305	0.137063	1.8189	0.0689263	0.664764
CNNM2	132.328	0.43744	0.240582	1.81826	0.0690245	0.664764
GCLC	244.324	0.247998	0.135939	1.82433	0.0681025	0.664764
HPDL	135.54	-0.423313	0.232311	-1.82219	0.0684267	0.664764
KIAA0556	131.225	-0.286548	0.157354	-1.82104	0.0686003	0.664764
LARP7	459.113	0.28061	0.154296	1.81864	0.0689657	0.664764
MGAT4A	89.2705	0.395604	0.21731	1.82046	0.0686888	0.664764
MICAL2	3.36527	0.407236	0.223581	1.82143	0.068542	0.664764
NDE1	550.118	-0.299192	0.164176	-1.82239	0.0683961	0.664764
NPHP4	114.179	-0.372007	0.204481	-1.81927	0.0688705	0.664764
PIAS3	93.7925	-0.344002	0.188727	-1.82275	0.0683415	0.664764
PTEN	1522.59	0.375237	0.205781	1.82348	0.0682308	0.664764
RHBDD2	83.1198	-0.431103	0.236748	-1.82093	0.068617	0.664764
RMDN2	79.1196	0.436544	0.239667	1.82146	0.0685368	0.664764
SECISBP2L	572.092	0.252983	0.139051	1.81935	0.0688573	0.664764
SNHG5	269.141	0.398905	0.219366	1.81844	0.0689962	0.664764
STX18	234.139	0.277492	0.152374	1.82112	0.0685882	0.664764
TMEM138	158.328	-0.318189	0.174909	-1.81917	0.0688855	0.664764
TMEM65	238.256	0.355931	0.195577	1.8199	0.0687738	0.664764
USP46	249.863	0.333532	0.183344	1.81916	0.068887	0.664764
UTP23	275.127	0.345612	0.189969	1.8193	0.0688652	0.664764
ZNF785	93.3835	-0.373847	0.205548	-1.81878	0.0689447	0.664764
TUBB	9228.58	-0.258525	0.142243	-1.8175	0.0691413	0.665238
VPS37C	145.645	-0.381638	0.210002	-1.81731	0.0691704	0.665238
AKAP11	1922.54	0.326669	0.179802	1.81682	0.0692441	0.665545
AC009487.6	9.41414	0.422053	0.232456	1.81562	0.0694283	0.666512
UBE2J1	2962.59	0.240045	0.132211	1.81562	0.0694284	0.666512
TMOD3	768.988	0.269809	0.148629	1.81531	0.0694758	0.666566
GSTM2	11.5816	-0.458754	0.252774	-1.81488	0.069542	0.6668
WDR25	30.8209	-0.425247	0.234354	-1.81455	0.0695934	0.666891
BRE	193.813	-0.271917	0.149898	-1.81401	0.069676	0.667282
C10orf76	261.204	-0.22541	0.124304	-1.81338	0.0697725	0.667804
ELAC2	547.058	-0.243422	0.134264	-1.813	0.0698316	0.667969
TSPAN31	113.497	0.280861	0.154948	1.81261	0.0698914	0.66814
CEBPZ	762.071	0.29328	0.161911	1.81137	0.0700839	0.66939
HAUS4	178.114	-0.290294	0.160298	-1.81096	0.0701473	0.66939
ZC3H6	146.48	0.340402	0.187968	1.81095	0.0701481	0.66939
NUB1	826.517	-0.23692	0.130854	-1.81057	0.0702068	0.669548
CITED2	123.197	0.334412	0.184806	1.80953	0.070368	0.670403
RNU4-38P	6.20337	-0.43338	0.239542	-1.8092	0.0704193	0.670403
SNORA80A	16.8538	-0.357538	0.197624	-1.80918	0.0704226	0.670403
CCDC144A	21.7095	0.459181	0.254173	1.80657	0.0708298	0.672271
DDX11	220.207	-0.331923	0.183731	-1.80657	0.0708291	0.672271
HNRNPR	1729.25	0.281203	0.15561	1.8071	0.0707465	0.672271
NOL7	389.193	0.334275	0.184959	1.80729	0.0707164	0.672271
USP42	159.338	-0.280434	0.155216	-1.80674	0.0708035	0.672271
RP11-461L13.3	16.3031	0.458791	0.254193	1.80489	0.0710919	0.674357
AASS	146.128	-0.333758	0.184961	-1.80448	0.0711566	0.674569
ZNF747	94.3654	-0.338898	0.187918	-1.80343	0.0713201	0.675717
PHTF2	599.264	0.336471	0.186734	1.80187	0.0715665	0.676845
RGMB	167.068	-0.274951	0.152589	-1.80191	0.0715601	0.676845
SLC25A23	813.594	-0.36397	0.201959	-1.8022	0.0715145	0.676845
GAPDHP54	5.66788	-0.445937	0.247711	-1.80023	0.0718247	0.676877
GPR174	111.764	0.296416	0.164563	1.80124	0.0716658	0.676877
INPP5B	636.328	-0.177808	0.0987604	-1.80039	0.0717984	0.676877
POPDC2	40.084	-0.402803	0.223723	-1.80045	0.0717892	0.676877
RFX7	715.487	0.308898	0.171588	1.80023	0.0718236	0.676877
VCPIP1	491.63	0.36293	0.201562	1.80059	0.0717681	0.676877
ARL1	396.277	0.29138	0.161927	1.79945	0.0719473	0.677029
C20orf196	44.8741	0.366614	0.203873	1.79824	0.0721383	0.677029
DGKZ	262.202	-0.383478	0.21315	-1.7991	0.0720035	0.677029
LINC00997	7.57833	0.446855	0.248455	1.79853	0.0720924	0.677029
PACS1	492.711	-0.35626	0.198066	-1.79869	0.0720677	0.677029
PLA2G4C	31.0605	-0.436971	0.24298	-1.79839	0.0721159	0.677029
SC22CB-109E1.1	8.90259	-0.456855	0.2539	-1.79935	0.0719629	0.677029
TNFRSF8	591.116	-0.379041	0.210912	-1.79715	0.0723114	0.678254
AC006978.6	62.4509	0.341411	0.190132	1.79566	0.0725494	0.680086
C9orf40	167.925	0.311426	0.17346	1.79537	0.0725941	0.680106
PSMA1	1176.61	0.274357	0.152912	1.79422	0.0727786	0.681225
RP11-324E6.10	4.01344	0.420374	0.234311	1.79409	0.0727991	0.681225
LINC01420	105.472	-0.323062	0.180099	-1.7938	0.0728446	0.681251
ORAI2	635.081	-0.389184	0.217008	-1.79341	0.0729077	0.681441
FCF1	254.395	0.270783	0.151024	1.79298	0.0729762	0.681682
GPX7	22.9692	-0.440537	0.245833	-1.79202	0.0731301	0.682719
CHIC1	136.804	0.378405	0.211314	1.79073	0.0733374	0.682864
HKR1	190.099	-0.249348	0.139249	-1.79065	0.0733487	0.682864
RP11-9G1.3	9.80814	0.454505	0.253821	1.79065	0.073349	0.682864
TMEM55A	80.7517	0.343989	0.19211	1.79059	0.0733599	0.682864
XXYLT1	122.678	-0.342671	0.191312	-1.79117	0.0732664	0.682864
CRB2	7.01089	0.407567	0.227736	1.78964	0.0735113	0.683076
HBE1	19.0883	-0.451564	0.252278	-1.78995	0.0734627	0.683076
MYO6	342.613	0.411003	0.229637	1.7898	0.0734865	0.683076
DIRAS1	28.5472	0.426054	0.238108	1.78933	0.0735609	0.683139
ANKRD28	985.772	0.310849	0.17398	1.78669	0.0739869	0.683663
C7orf73	214.052	0.282564	0.158064	1.78765	0.073832	0.683663
CORO2A	58.1942	0.38186	0.213637	1.78742	0.0738689	0.683663
DNM1P47	22.8616	-0.433336	0.242522	-1.78679	0.0739709	0.683663
FAM86C2P	20.837	-0.443741	0.248373	-1.78659	0.0740034	0.683663
KIF20A	594.319	-0.241769	0.135287	-1.78709	0.0739231	0.683663
PCF11	1103.59	0.216773	0.12127	1.78752	0.073853	0.683663
ZDHHC21	627.999	0.372815	0.208493	1.78814	0.0737531	0.683663
ZNF830	103.183	0.278895	0.155983	1.78798	0.0737789	0.683663
CAPS	42.093	-0.381064	0.213437	-1.78537	0.0742013	0.684844
RTP4	32.031	0.399045	0.223521	1.78527	0.0742173	0.684844
POLRMT	240.097	-0.386988	0.21682	-1.78483	0.0742882	0.685103
TENM2	10.2847	-0.449851	0.252086	-1.78451	0.0743407	0.68519
E2F7	387.701	0.300167	0.168454	1.78189	0.0747669	0.686093
FAM114A2	331.369	0.324001	0.18168	1.78336	0.0745277	0.686093
ILVBL	158.311	-0.418041	0.234588	-1.78202	0.0747452	0.686093
MORF4L2-AS1	10.5254	0.452907	0.254157	1.782	0.0747497	0.686093
RP11-81H14.2	39.7006	0.378579	0.212471	1.78179	0.0747831	0.686093
TRMT10C	279.735	0.369542	0.207381	1.78195	0.0747578	0.686093
VPS4B	475.57	0.310872	0.1744	1.78253	0.0746634	0.686093
ZNRD1	169.312	-0.345629	0.193805	-1.78338	0.0745241	0.686093
GTPBP10	262.796	0.334501	0.187864	1.78055	0.0749854	0.687553
ECE2	141.209	-0.428598	0.240921	-1.779	0.0752398	0.688697
RP11-17A1.3	6.09226	-0.436651	0.245387	-1.77944	0.0751679	0.688697
WWTR1	131.394	0.280178	0.157476	1.77918	0.0752099	0.688697
AC090945.1	7.54111	0.450536	0.253375	1.77814	0.0753808	0.689196
ZNF341	42.7089	-0.421136	0.236806	-1.7784	0.075338	0.689196
USP16	741.914	0.268922	0.151373	1.77656	0.0756409	0.691177
ACTR1A	564.338	-0.309569	0.174282	-1.77626	0.0756906	0.691236
EHMT1	435.996	-0.290469	0.163567	-1.77585	0.0757578	0.691453
PIR	112.596	0.277711	0.156421	1.77541	0.0758306	0.691721
ADCK3	207.611	-0.379492	0.214333	-1.77057	0.0766322	0.691933
ATP6V1A	969.419	0.320337	0.180725	1.77251	0.0763102	0.691933
C4orf3	406.945	0.312597	0.176515	1.77094	0.0765705	0.691933
CAD	648.913	-0.32985	0.186204	-1.77144	0.0764871	0.691933
DNAJC24	130.975	0.313262	0.176922	1.77062	0.0766244	0.691933
DTX4	437.264	-0.303986	0.171605	-1.77143	0.0764898	0.691933
EPS15L1	229.953	-0.301274	0.170068	-1.7715	0.0764783	0.691933
FNIP2	4.60929	0.42857	0.241573	1.77408	0.0760494	0.691933
LINC00540	7.83688	0.449835	0.253707	1.77305	0.07622	0.691933
MYO19	537.359	-0.31562	0.178028	-1.77287	0.07625	0.691933
PIAS1	769.776	-0.225198	0.127108	-1.7717	0.0764444	0.691933
PIGB	157.669	0.324861	0.183387	1.77146	0.0764849	0.691933
PIK3IP1	70.5561	-0.38061	0.214778	-1.77211	0.076376	0.691933
RP11-727A23.4	10.7484	0.44931	0.253805	1.7703	0.0766778	0.691933
RP13-516M14.10	4.43437	-0.416745	0.235411	-1.77029	0.0766789	0.691933
SLC35E2B	284.902	-0.316006	0.178424	-1.7711	0.0765437	0.691933
SPPL2A	418.664	0.35771	0.201806	1.77255	0.0763041	0.691933
STAT5B	765.259	-0.198514	0.111898	-1.77406	0.0760535	0.691933
TSEN15	501.889	0.263038	0.148388	1.77264	0.0762888	0.691933
CCDC109B	251.31	0.31077	0.175806	1.76769	0.0771136	0.692873
FUBP1	1992.26	0.22853	0.129269	1.76787	0.0770832	0.692873
KDELC1P1	8.75666	-0.444912	0.251702	-1.76762	0.0771249	0.692873
MTND1P11	15.5584	-0.444181	0.251258	-1.76783	0.0770897	0.692873
PHLDB1	3.94491	-0.388065	0.219372	-1.76898	0.0768967	0.692873
RNF2	149.417	0.319212	0.180593	1.76758	0.0771308	0.692873
SSR1	1429.99	0.290546	0.16424	1.76903	0.0768895	0.692873
UBAP2	460.936	-0.243841	0.137903	-1.7682	0.0770271	0.692873
CAPN8	18.3574	0.435438	0.246746	1.76472	0.077611	0.692877
CDKN2B-AS1	8.70554	-0.443963	0.251777	-1.76332	0.0778474	0.692877
CERS2	430.125	-0.316768	0.179565	-1.76408	0.0777179	0.692877
DDX19A	265.53	-0.266506	0.151173	-1.76292	0.0779138	0.692877
FBXO27	29.9615	0.431773	0.244906	1.76302	0.0778978	0.692877
H2AFY	1608.36	-0.140298	0.0794311	-1.76629	0.0773473	0.692877
HIST1H2AK	279.069	-0.399152	0.226084	-1.7655	0.0774794	0.692877
LL0XNC01-116E7.4	12.9132	-0.446322	0.252899	-1.76482	0.0775935	0.692877
MAGEF1	309.436	0.232108	0.131576	1.76406	0.0777218	0.692877
MAGT1	1136.35	0.318859	0.180659	1.76498	0.0775669	0.692877
PSMC2	658.441	0.286444	0.162397	1.76386	0.0777562	0.692877
REEP3	232.731	0.290175	0.164429	1.76474	0.0776068	0.692877
RN7SL417P	7.75908	-0.439443	0.248918	-1.76541	0.0774945	0.692877
RP11-9E17.1	33.4572	0.444953	0.251893	1.76644	0.0773225	0.692877
RP3-399L15.3	3.60296	-0.410419	0.232331	-1.76653	0.0773073	0.692877
RP4-575N6.5	6.23822	0.424228	0.240504	1.76392	0.0777459	0.692877
TEKT4	8.29761	-0.410458	0.232755	-1.76347	0.0778208	0.692877
UBXN8	78.9924	0.328803	0.18643	1.76369	0.077785	0.692877
RP11-364L4.1	3.26786	-0.368655	0.209156	-1.76258	0.0779706	0.692994
ALPK2	148.401	-0.304369	0.172783	-1.76157	0.0781417	0.693086
CTC-338M12.4	48.1524	-0.347529	0.197322	-1.76123	0.0781998	0.693086
ITM2B	14.2694	0.438016	0.248709	1.76116	0.0782115	0.693086
KLF7	129.441	-0.284208	0.161375	-1.76116	0.0782114	0.693086
LINC01318	9.62055	0.444687	0.252357	1.76214	0.0780463	0.693086
WDR54	253.616	-0.401035	0.227734	-1.76098	0.0782418	0.693086
FKBP4	688.488	-0.245328	0.139343	-1.7606	0.0783062	0.693271
KIAA1598	53.9061	0.400169	0.227469	1.75922	0.0785396	0.694951
PRMT6	218.522	0.279322	0.158868	1.75821	0.0787122	0.695568
RNU4-2	773.321	-0.444235	0.252654	-1.75827	0.0787009	0.695568
TRAPPC10	490.638	-0.210503	0.119737	-1.75804	0.0787402	0.695568
SCYL3	201.912	-0.263912	0.150241	-1.75659	0.0789875	0.697071
SS18	797.237	0.245325	0.139664	1.75653	0.0789979	0.697071
SH3KBP1	2159.01	-0.246675	0.140476	-1.75599	0.0790899	0.697497
DGKH	739.146	0.354703	0.202108	1.75502	0.0792566	0.69858
RP11-662I13.2	6.18654	-0.425262	0.242351	-1.75474	0.0793041	0.698612
HGSNAT	122.237	-0.296507	0.169062	-1.75383	0.0794589	0.699204
MRPS23	379.926	0.213397	0.121666	1.75396	0.0794369	0.699204
COG3	408.657	0.246775	0.140746	1.75333	0.0795449	0.699573
EIF2S3L	7.5543	0.399878	0.228321	1.75138	0.0798801	0.702134
DNAAF5	179.312	-0.352195	0.201189	-1.75057	0.08002	0.702976
SNAPC2	53.3503	-0.436921	0.249732	-1.74956	0.0801949	0.704124
AP000254.8	3.46883	0.403528	0.230731	1.74891	0.0803065	0.704716
UBLCP1	294.486	0.381571	0.218218	1.74858	0.0803645	0.704837
FAM227A	7.36762	-0.442174	0.252928	-1.74822	0.0804263	0.704991
CTA-14H9.5	9.37672	0.44342	0.254162	1.74464	0.0810484	0.709273
KIAA0319L	434.099	-0.261896	0.15009	-1.74492	0.0809984	0.709273
RN7SL272P	20.1353	-0.438599	0.25138	-1.74477	0.0810256	0.709273
SCARNA13	584.803	-0.334008	0.191575	-1.74348	0.0812497	0.710645
SPIB	141.064	0.330942	0.189874	1.74295	0.0813419	0.711061
RNVU1-7	31.2433	-0.430623	0.247168	-1.74223	0.0814678	0.711634
UQCR11	257.9	-0.375749	0.215692	-1.74207	0.0814967	0.711634
RP11-4O1.2	21.1453	0.404528	0.232331	1.74117	0.0816539	0.712616
BUD13	191.287	-0.300095	0.172482	-1.73986	0.0818842	0.713885
FJX1	64.5585	-0.416395	0.239331	-1.73983	0.0818889	0.713885
RGS16	246.271	0.388342	0.223284	1.73923	0.0819936	0.714407
AC006129.1	13.8668	0.435581	0.251545	1.73162	0.0833407	0.715335
AMBRA1	313.833	-0.311878	0.179433	-1.73813	0.0821879	0.715335
ATP2C1	2152.87	0.275255	0.158712	1.7343	0.0828651	0.715335
ATP5J	300.706	0.288061	0.165744	1.73799	0.0822123	0.715335
C9orf43	6.93507	0.4354	0.251235	1.73304	0.0830883	0.715335
CDC42EP2	7.86924	-0.430386	0.248507	-1.73189	0.0832934	0.715335
CEP128	169.696	0.305285	0.176103	1.73356	0.0829964	0.715335
DGUOK	315.819	-0.252806	0.145719	-1.73489	0.0827611	0.715335
ELOVL1	239.236	-0.362158	0.209095	-1.73202	0.0832693	0.715335
FZD5	29.1691	-0.376721	0.216809	-1.73757	0.0822874	0.715335
GGT1	120.965	-0.364062	0.209994	-1.73368	0.0829752	0.715335
MAP3K7CL	6.01232	0.409981	0.236347	1.73466	0.0828012	0.715335
MIER1	686.708	0.319493	0.184505	1.73163	0.0833402	0.715335
MYL5	72.3589	-0.419127	0.241725	-1.7339	0.0829354	0.715335
PHC3	1754.33	-0.256319	0.14775	-1.73481	0.0827742	0.715335
PLCD1	21.81	-0.411144	0.237439	-1.73158	0.0833482	0.715335
PLEKHG1	116.314	-0.356618	0.205767	-1.73312	0.0830746	0.715335
POTEKP	10.8788	-0.428043	0.246942	-1.73337	0.0830294	0.715335
PPP1R35	108.554	-0.408177	0.235292	-1.73477	0.082782	0.715335
QRSL1	305.931	0.297473	0.171467	1.73487	0.0827646	0.715335
RELB	204.467	-0.407797	0.234751	-1.73715	0.0823614	0.715335
RNF103	235.741	0.281809	0.162452	1.73473	0.0827889	0.715335
RP11-771K4.3	7.21365	0.437258	0.252527	1.73153	0.083357	0.715335
RPL36AL	1193.73	0.27916	0.161169	1.7321	0.0832558	0.715335
SLFNL1-AS1	38.2992	-0.394361	0.227724	-1.73175	0.0833178	0.715335
SPATS2L	297.734	0.202725	0.116775	1.73603	0.0825588	0.715335
UBE2W	183.596	0.394073	0.227516	1.73207	0.0832616	0.715335
ZC3HAV1L	32.209	-0.387312	0.223188	-1.73536	0.0826769	0.715335
AFMID	222.628	-0.330591	0.191002	-1.73082	0.0834835	0.71592
RP11-51F16.1	53.1657	-0.392997	0.227081	-1.73065	0.083515	0.71592
ACTR3	3367.38	0.301591	0.174505	1.72826	0.0839412	0.716066
BIN2	269.417	0.272142	0.157409	1.72888	0.0838301	0.716066
CASC15	167.149	-0.390324	0.225709	-1.72933	0.0837506	0.716066
CENPM	233.405	-0.411984	0.238344	-1.72853	0.0838939	0.716066
GPR180	310.049	0.326522	0.188789	1.72956	0.0837088	0.716066
HELB	354.098	0.300221	0.17376	1.72779	0.0840263	0.716066
HIST1H1D	3498.66	-0.219288	0.126817	-1.72917	0.0837793	0.716066
PHIP	2190.04	0.306534	0.177247	1.72942	0.083734	0.716066
SMYD2	216.15	0.248528	0.143664	1.72992	0.0836439	0.716066
STAMBPL1	344.419	0.327435	0.189489	1.72799	0.0839908	0.716066
ZNF362	93.2426	-0.40056	0.231718	-1.72865	0.0838717	0.716066
CLCC1	305.36	0.229517	0.132896	1.72705	0.0841592	0.716102
NAA40	220.679	-0.267731	0.155025	-1.72701	0.0841653	0.716102
RN7SL702P	87.0827	-0.405776	0.234909	-1.72738	0.0840999	0.716102
TACC1	2675.28	-0.261926	0.151736	-1.72619	0.0843128	0.716974
NUP210	2289.88	-0.363299	0.210707	-1.72419	0.084673	0.719653
SGPP1	333.735	0.271818	0.157718	1.72344	0.0848096	0.720429
FGF9	9.18592	-0.436643	0.25345	-1.7228	0.0849254	0.720627
LRIG2	292.197	-0.272633	0.158272	-1.72256	0.0849685	0.720627
YDJC	207.181	-0.43424	0.252062	-1.72275	0.0849337	0.720627
ABCD2	446.737	0.33855	0.197016	1.71839	0.0857261	0.720994
AKAP2	26.1944	-0.405158	0.235651	-1.71931	0.0855573	0.720994
CCR7	1731.35	-0.373628	0.217289	-1.7195	0.0855241	0.720994
CREBL2	240.955	0.281768	0.163892	1.71923	0.0855724	0.720994
FERMT2	542.133	-0.25217	0.146712	-1.71881	0.0856492	0.720994
MAP4	1120.21	-0.153445	0.0892472	-1.71932	0.0855552	0.720994
NKIRAS2	138.661	-0.392254	0.227962	-1.7207	0.0853055	0.720994
NPIPB5	34.9374	-0.424532	0.246603	-1.72152	0.0851565	0.720994
RCL1	137.094	-0.281255	0.163513	-1.72008	0.0854183	0.720994
RP11-6N17.4	15.3464	-0.433937	0.252478	-1.71871	0.0856676	0.720994
SEC61G	506.081	0.324929	0.188784	1.72117	0.0852201	0.720994
SLTM	1054.52	0.249889	0.145111	1.72205	0.0850604	0.720994
SMCHD1	2252.1	0.345069	0.200614	1.72006	0.0854208	0.720994
SOCS5	107.909	0.35774	0.207953	1.72029	0.0853801	0.720994
SYNCRIP	1801.2	0.365615	0.212789	1.71821	0.0857591	0.720994
TCTN3	261.58	-0.250335	0.145413	-1.72154	0.085152	0.720994
XPA	89.0624	0.303773	0.176809	1.71809	0.085781	0.720994
JMJD7	6.15433	-0.428976	0.249759	-1.71756	0.0858775	0.721045
RP11-875O11.3	4.54763	0.408183	0.23762	1.71779	0.0858343	0.721045
ZFAND6	763.31	0.341775	0.199117	1.71645	0.0860791	0.722358
B3GNT2	1209.79	-0.299612	0.174675	-1.71525	0.0862991	0.723279
GTSE1	300.494	-0.224498	0.130889	-1.71518	0.0863121	0.723279
TTC1	361.147	0.226573	0.132104	1.71511	0.086325	0.723279
PCNA	2164.85	0.260093	0.151712	1.71439	0.0864579	0.724011
RNPEP	362.271	-0.309161	0.180372	-1.71402	0.0865257	0.724199
UBE2V2	417.464	0.352064	0.20548	1.71338	0.0866434	0.724803
ATP6AP1L	23.8353	0.393273	0.229739	1.71183	0.0869284	0.725714
CFAP54	54.6768	0.375825	0.219708	1.71056	0.0871621	0.725714
CIART	14.5862	0.434304	0.253721	1.71174	0.086945	0.725714
NSUN5P2	39.6398	-0.39396	0.230241	-1.71107	0.0870674	0.725714
PPIAP30	3.83117	-0.396856	0.231738	-1.71252	0.0868012	0.725714
SAR1B	351.692	0.337813	0.197469	1.71072	0.087133	0.725714
TRIM27	621.843	-0.228787	0.133731	-1.71081	0.0871163	0.725714
WDFY4	1447.83	-0.290388	0.169757	-1.7106	0.0871544	0.725714
WDR34	249.686	-0.433762	0.253552	-1.71074	0.0871295	0.725714
CTD-2555O16.4	7.04522	-0.430951	0.252131	-1.70923	0.0874079	0.727372
DNAJA1	1203.48	0.233295	0.136511	1.70899	0.0874527	0.727372
ATP1A3	4.76372	0.389343	0.227906	1.70835	0.0875714	0.72798
CBLN2	12.2446	-0.433155	0.253779	-1.70682	0.0878556	0.729024
CD164	1699.31	0.294641	0.172639	1.70669	0.0878799	0.729024
FAM185A	35.5264	0.404308	0.236807	1.70733	0.0877606	0.729024
PKIB	99.5618	-0.391171	0.229142	-1.70711	0.0878011	0.729024
DUSP14	79.3158	-0.366083	0.214586	-1.706	0.0880085	0.729331
IGFBP3	150.733	-0.278948	0.163492	-1.70619	0.0879729	0.729331
CCDC117	47.3864	0.352447	0.206656	1.70547	0.088106	0.729585
NRN1	7.11187	0.430572	0.252485	1.70534	0.0881307	0.729585
DDX28	126.872	-0.368199	0.215959	-1.70495	0.0882047	0.729818
ADCK5	57.0678	-0.420485	0.247214	-1.70089	0.0889634	0.72986
BMPR2	457.144	0.291184	0.171289	1.69996	0.0891393	0.72986
C10orf54	37.7904	-0.432018	0.253953	-1.70118	0.0889101	0.72986
CCAR2	522.784	-0.33561	0.197246	-1.70148	0.0888528	0.72986
EID1	1171.6	0.314808	0.185194	1.69988	0.0891538	0.72986
ERP44	855.839	0.298059	0.175257	1.7007	0.0889991	0.72986
GS1-600G8.3	20.0008	0.416623	0.244517	1.70386	0.0884067	0.72986
KDM2B	531.882	-0.260012	0.152596	-1.70392	0.0883963	0.72986
KIF3B	413.324	0.249688	0.146529	1.70402	0.0883783	0.72986
LETMD1	475.905	-0.219139	0.128643	-1.70346	0.0884823	0.72986
LINC00665	12.5623	-0.431569	0.254032	-1.69888	0.0893425	0.72986
MINOS1	99.5449	0.278065	0.163358	1.70218	0.0887209	0.72986
PYGB	314.06	-0.320198	0.188202	-1.70135	0.0888764	0.72986
RP11-843B15.4	13.0499	0.432002	0.253723	1.70265	0.0886338	0.72986
SEC62	1105.35	0.306753	0.180329	1.70107	0.0889291	0.72986
SNX17	492.135	-0.272929	0.160127	-1.70446	0.0882954	0.72986
TAF13	103.534	0.341304	0.200847	1.69932	0.0892584	0.72986
TEFM	81.5989	0.309448	0.181969	1.70055	0.0890273	0.72986
TFRC	8944.69	0.270544	0.159112	1.70034	0.0890673	0.72986
VPREB3	17.1505	0.418641	0.24628	1.69986	0.0891567	0.72986
WDR90	201.559	-0.429087	0.252368	-1.70024	0.0890852	0.72986
WHAMML1	14.3727	0.427612	0.251644	1.69927	0.0892676	0.72986
XPNPEP1	546.986	-0.184171	0.108412	-1.69881	0.0893547	0.72986
ZNF518A	631.572	0.342623	0.201622	1.69934	0.089256	0.72986
ZNF579	41.9008	-0.410318	0.241196	-1.70118	0.0889096	0.72986
ZYX	188.593	-0.415086	0.244591	-1.69706	0.0896852	0.732184
NT5E	60.1226	0.315139	0.185731	1.69675	0.0897446	0.732294
NSDHL	93.2869	0.316345	0.186502	1.69621	0.0898469	0.732754
FAM129C	539.23	0.382536	0.225585	1.69575	0.0899326	0.733077
C2orf74	6.15594	0.422352	0.249177	1.69499	0.0900772	0.733131
CHD1	1536.28	0.331141	0.195362	1.69501	0.090074	0.733131
TOP3B	175.821	-0.339428	0.200232	-1.69517	0.0900427	0.733131
ZNF813	85.2464	0.384416	0.226849	1.69459	0.0901526	0.73337
RN7SL438P	59.7284	-0.427526	0.252348	-1.69419	0.0902296	0.733622
PHGDH	14.0984	-0.430453	0.254159	-1.69363	0.0903347	0.733728
SNORA38B	10.8315	-0.390777	0.230702	-1.69386	0.0902919	0.733728
DGKA	286.013	-0.238961	0.141126	-1.69324	0.090409	0.733957
CTTNBP2NL	118.544	-0.29189	0.172511	-1.69201	0.0906436	0.734365
GSTM4	89.5554	-0.307336	0.181615	-1.69224	0.0905998	0.734365
SNORD8	9.34738	-0.416055	0.245827	-1.69247	0.0905565	0.734365
ZBTB1	776.314	0.261326	0.154438	1.69211	0.0906259	0.734365
SLC35A2	95.3761	-0.351155	0.207596	-1.69153	0.0907357	0.734365
TBL1X	198.88	0.241339	0.142669	1.69161	0.0907206	0.734365
C2orf88	3.79157	0.376697	0.222814	1.69063	0.0909066	0.734629
PPP1R16A	68.1628	-0.427207	0.252656	-1.69086	0.0908627	0.734629
TACR1	6.61567	0.32328	0.191182	1.69095	0.0908456	0.734629
MBOAT1	153.655	0.248831	0.147218	1.69022	0.0909855	0.734894
BECN1	489.499	0.175536	0.103999	1.68787	0.0914367	0.737047
EXOC6B	35.2602	0.393125	0.232913	1.68787	0.0914371	0.737047
GBP4	161.229	-0.284048	0.16826	-1.68815	0.0913816	0.737047
ZNF75A	145.797	0.240428	0.142441	1.68791	0.0914279	0.737047
ACD	92.6813	-0.420977	0.24951	-1.68721	0.0915621	0.737235
C12orf4	220.216	0.320771	0.190292	1.68568	0.0918576	0.737235
C9orf66	3.83498	0.396086	0.234882	1.68632	0.0917346	0.737235
CDC42BPB	241.824	-0.265083	0.157252	-1.68572	0.0918492	0.737235
CMB9-55F22.1	15.4198	-0.421584	0.249982	-1.68646	0.0917076	0.737235
FSCN1	854.111	-0.40643	0.241117	-1.68561	0.091871	0.737235
LRRC40	357.112	0.309329	0.183463	1.68606	0.091785	0.737235
RP11-152H18.3	4.94175	0.40385	0.239591	1.68558	0.0918768	0.737235
TRIP10	211.354	-0.306602	0.18182	-1.6863	0.0917382	0.737235
TAF3	85.4065	0.308579	0.183099	1.68531	0.0919281	0.737276
HN1	1005.2	-0.155788	0.0924632	-1.68486	0.0920148	0.737599
PRKACA	186.558	-0.247141	0.146711	-1.68455	0.0920763	0.737722
ADRBK2	804.581	0.233415	0.138615	1.68391	0.0921989	0.738332
IKBKE	180.62	-0.380902	0.226259	-1.68347	0.0922832	0.738637
CAAP1	226.759	0.278167	0.165421	1.68157	0.0926523	0.738688
CDK10	207.965	-0.363295	0.21598	-1.68208	0.0925535	0.738688
CTTN	202.754	0.307589	0.182923	1.68153	0.0926605	0.738688
EMC2	378.174	0.301434	0.179238	1.68176	0.0926157	0.738688
HSPA13	858.139	0.276084	0.164092	1.6825	0.0924716	0.738688
RNF5	178.026	-0.310936	0.184821	-1.68236	0.0924985	0.738688
RP11-401L13.4	5.74213	-0.4215	0.25047	-1.68284	0.0924068	0.738688
SRC	603	-0.396692	0.235823	-1.68216	0.0925377	0.738688
[truncated: 56,388 more rows]
