# Supplementary material for: Epstein-Barr virus nuclear antigen 3C (EBNA3C) interacts with the metabolism sensing C-terminal binding protein (CtBP) repressor to upregulate host genes
Source: PLoS Pathog. 2021 Mar 15;17(3):e1009419. doi: 10.1371/journal.ppat.1009419 (PMC7993866; doi:10.1371/journal.ppat.1009419)
Supplement: S2 Table — Columns correspond to Entrez gene symbol (Symbol), its mean expression level (BaseMean), log2 fold increase in presence of EBNA3C [HT+/HT-] (log2 Fold Change), log fold change standard error (lfcSE), Wald statistic, raw p-value, and p-value adjusted for multiple testing. Table is sorted by increasing adjusted p-value and those less than 0.05 are included in Fig 3A. (XLSX) [file ppat.1009419.s009.xlsx]

## Sheet: p16 exon1 KO w_wo 4HT
Symbol	BaseMean	log2 Fold Change	lfcSE	Wald statistic	p-value	Adjusted p-value
COBLL1	415.956	-5.15413	0.2213	-23.2903	5.56428e-120	8.60571e-116
BZW2	630.867	-2.29619	0.134811	-17.0327	4.69778e-65	3.63279e-61
ANKMY2	76.5775	-2.54652	0.192467	-13.231	5.81256e-40	2.99657e-36
CD1C	74.8701	2.41222	0.19741	12.2194	2.44972e-34	9.47184e-31
HECW2	1159.81	-1.1929	0.0986035	-12.0979	1.08311e-33	3.35027e-30
AKAP6	188.628	1.77433	0.168421	10.5351	5.95234e-26	1.53432e-22
MPEG1	81.9156	2.0694	0.199701	10.3625	3.67273e-25	8.11464e-22
PTAFR	75.2111	2.40334	0.232235	10.3488	4.23962e-25	8.19624e-22
PTPRJ	271.19	1.30204	0.127761	10.1912	2.17013e-24	3.72925e-21
PLD1	252.266	-1.88326	0.186797	-10.0819	6.64444e-24	1.02763e-20
MED13L	1643.81	-0.846375	0.0873582	-9.68855	3.3729e-22	4.7423e-19
RASGRP1	245.191	-1.32711	0.139326	-9.52522	1.647e-21	2.12271e-18
AICDA	103.82	1.81041	0.192414	9.40888	5.01449e-21	5.9657e-18
KCNN3	253.693	1.15431	0.123065	9.37966	6.61851e-21	7.31157e-18
PARM1	632.059	0.92828	0.100573	9.22993	2.70806e-20	2.79219e-17
ITGAX	88.0834	1.9773	0.215393	9.17997	4.31219e-20	4.16827e-17
ABCA12	238.737	-1.669	0.18595	-8.97554	2.81972e-19	2.56528e-16
GPR18	18.3696	2.23215	0.253714	8.79787	1.39437e-18	1.19808e-15
SH3BP5	315.057	1.13864	0.130858	8.70133	3.28018e-18	2.67007e-15
TLR4	22.5771	2.17565	0.25154	8.6493	5.1816e-18	4.00693e-15
RAB29	404.157	-1.14917	0.135471	-8.48274	2.19946e-17	1.61985e-14
FAM65B	770.645	1.12589	0.132827	8.4764	2.32269e-17	1.63285e-14
NCALD	734.264	-1.07792	0.127249	-8.47097	2.43367e-17	1.63648e-14
ANXA1	36.9947	2.09224	0.251372	8.32329	8.55576e-17	5.51348e-14
FCRL5	49.6943	2.04186	0.247314	8.25613	1.50471e-16	9.30873e-14
DENND5B	649.793	1.04274	0.127798	8.15929	3.36997e-16	2.00461e-13
CR2	1756.18	-1.24064	0.154947	-8.00682	1.17715e-15	6.74287e-13
MSL3	670.759	-1.03728	0.130397	-7.95479	1.79433e-15	9.91112e-13
PARP9	196.581	1.39987	0.17638	7.93669	2.07655e-15	1.10745e-12
CD38	393.145	1.35481	0.175507	7.71942	1.16857e-14	6.01485e-12
SLC12A8	209.462	1.43563	0.186072	7.71544	1.20561e-14	6.01485e-12
RCBTB2	173.99	1.30709	0.171076	7.64043	2.16502e-14	1.04638e-11
CCR8	84.3275	-1.41582	0.185415	-7.63592	2.24215e-14	1.05082e-11
METTL7A	45.3378	1.58138	0.208207	7.5952	3.0732e-14	1.39794e-11
IL16	349.02	1.30162	0.174591	7.45527	8.96819e-14	3.96292e-11
ENC1	128.159	1.19192	0.161802	7.36656	1.75088e-13	7.52196e-11
LSAMP	48.0314	1.56139	0.212904	7.33379	2.23734e-13	9.35208e-11
RGS1	269.307	-1.34933	0.184254	-7.32318	2.42162e-13	9.856e-11
SYK	980.429	0.827786	0.113388	7.30045	2.86809e-13	1.13738e-10
ARHGEF3	409.906	0.824138	0.114808	7.17842	7.0522e-13	2.72673e-10
STARD13	776.595	-0.774361	0.108134	-7.16114	8.00107e-13	3.01816e-10
LINC01268	67.5396	-1.52141	0.213276	-7.1335	9.78507e-13	3.60323e-10
F8	333.374	-1.36944	0.194462	-7.04222	1.89206e-12	6.80525e-10
SLAMF1	1785.44	-0.780999	0.111951	-6.97627	3.03112e-12	1.06544e-09
FCRL2	59.6884	1.54914	0.222181	6.97243	3.11502e-12	1.0706e-09
SP110	866.517	0.710208	0.102489	6.92958	4.22091e-12	1.41914e-09
CD180	11.1547	1.73744	0.253104	6.8645	6.67249e-12	2.14993e-09
MAP4K4	778.846	0.820465	0.119497	6.86599	6.60339e-12	2.14993e-09
SETD7	24.7245	-1.67919	0.244826	-6.85869	6.94967e-12	2.19354e-09
SLFN12L	70.9967	1.37545	0.200663	6.85453	7.15487e-12	2.21315e-09
APOL6	627.273	0.901261	0.132145	6.82024	9.08893e-12	2.75626e-09
PECAM1	136.986	1.17216	0.173093	6.77184	1.27158e-11	3.78198e-09
FUNDC2	917.893	-0.671513	0.0996055	-6.74173	1.5651e-11	4.56713e-09
CRLF2	19.9789	1.70473	0.253578	6.72272	1.78368e-11	5.06153e-09
SLAMF6	390.554	-0.915922	0.13627	-6.72139	1.79998e-11	5.06153e-09
NRG4	14.7681	1.67872	0.253999	6.60916	3.86497e-11	1.06742e-08
ADTRP	380.737	-0.876894	0.132735	-6.60633	3.93967e-11	1.06896e-08
VCL	508.782	0.771928	0.117476	6.57096	4.99909e-11	1.33303e-08
SLC41A1	40.214	-1.63003	0.248693	-6.55438	5.58722e-11	1.46461e-08
CD200	108.84	-1.0897	0.167292	-6.51379	7.32782e-11	1.88887e-08
CLEC2D	83.813	-1.24215	0.190852	-6.50843	7.59404e-11	1.9254e-08
ALOX5AP	478.722	1.06263	0.163722	6.49044	8.55879e-11	2.135e-08
EFR3B	174.352	1.05637	0.162821	6.48789	8.7048e-11	2.13696e-08
HHEX	79.8205	1.2069	0.188037	6.41842	1.37697e-10	3.32753e-08
CUEDC1	62.3541	1.43291	0.223487	6.41161	1.43993e-10	3.42259e-08
PIK3CG	217.148	1.17123	0.182735	6.40944	1.46056e-10	3.42259e-08
IFI44L	880.287	1.45991	0.228038	6.40208	1.53276e-10	3.53816e-08
STAP1	88.6009	1.47765	0.231499	6.38298	1.7368e-10	3.95019e-08
IL18R1	467.158	-1.35514	0.213431	-6.34931	2.16282e-10	4.84785e-08
ARHGAP25	247.482	-0.966985	0.155975	-6.19963	5.65968e-10	1.25047e-07
PLEKHA5	69.6558	-1.19677	0.193433	-6.18701	6.13143e-10	1.33562e-07
ADAM28	12.4079	-1.53389	0.248856	-6.16374	7.10447e-10	1.50517e-07
CHST11	316.346	0.800091	0.129766	6.16566	7.0191e-10	1.50517e-07
MOB3B	40.9058	1.29354	0.210617	6.14169	8.16485e-10	1.70645e-07
GCSAM	1728.84	-0.838273	0.136949	-6.12107	9.29473e-10	1.9167e-07
FHOD3	1672.22	-0.697015	0.114441	-6.09061	1.12483e-09	2.26839e-07
NUGGC	31.8046	1.45365	0.238697	6.08996	1.12935e-09	2.26839e-07
VIM	2551.2	1.00165	0.165969	6.03515	1.58814e-09	3.149e-07
TRANK1	89.7904	1.19912	0.199593	6.00783	1.8802e-09	3.68091e-07
CIPC	193.439	0.853224	0.142219	5.99938	1.98069e-09	3.82916e-07
FAT1	22.4794	-1.42815	0.238766	-5.98136	2.21277e-09	4.22503e-07
RIN3	36.4172	1.41464	0.237384	5.95932	2.53295e-09	4.77739e-07
IFI44	217.833	1.21887	0.206955	5.88956	3.87234e-09	7.21561e-07
KIF13A	26.1274	1.43078	0.243557	5.87449	4.24154e-09	7.80947e-07
CD44	1232.05	0.849109	0.14479	5.86441	4.5072e-09	8.20098e-07
FCRL1	45.423	1.19746	0.204518	5.85506	4.76852e-09	8.57556e-07
IGJ	8499.26	0.874925	0.150541	5.81188	6.17762e-09	1.0929e-06
OAS3	44.6073	1.38536	0.238412	5.81077	6.2185e-09	1.0929e-06
VANGL1	151.757	0.842366	0.145482	5.79016	7.03198e-09	1.22198e-06
IL7R	364.544	-1.0561	0.182575	-5.7845	7.273e-09	1.24983e-06
UPB1	39.9784	-1.27061	0.219945	-5.77696	7.60614e-09	1.29271e-06
GCNT1	175.628	1.08374	0.18958	5.71652	1.08725e-08	1.82777e-06
GLUL	1558.72	-0.59097	0.103722	-5.69761	1.21496e-08	2.02049e-06
DENND5A	460.809	0.766486	0.134647	5.69254	1.25162e-08	2.05931e-06
XAF1	88.3189	1.3359	0.236057	5.6592	1.52083e-08	2.47592e-06
HNRNPA1P21	53.0381	-1.19391	0.211369	-5.64844	1.61909e-08	2.60842e-06
FUT8	722.696	0.897563	0.158974	5.64597	1.64256e-08	2.61896e-06
CD84	126.726	-0.995115	0.177077	-5.61967	1.91324e-08	3.0194e-06
MIR4435-1HG	12.1303	-1.40707	0.254048	-5.53859	3.04919e-08	4.76351e-06
PKHD1	240.859	-0.852115	0.15464	-5.51033	3.5817e-08	5.53946e-06
TBC1D1	830.399	0.490172	0.0892595	5.49154	3.98454e-08	6.10147e-06
NLRP3	31.5478	1.25097	0.228767	5.46832	4.54313e-08	6.82175e-06
ZEB2	28.5544	-1.24319	0.227341	-5.46841	4.54097e-08	6.82175e-06
UST	461.488	-0.813268	0.149559	-5.43779	5.39464e-08	8.02245e-06
RB1	319.651	1.16697	0.216033	5.40182	6.59677e-08	9.71672e-06
IFIT1	78.4869	1.14415	0.212608	5.3815	7.38663e-08	1.07775e-05
IL6R	717.845	0.652077	0.122354	5.32943	9.85238e-08	1.42306e-05
LAIR1	211.348	0.912121	0.171198	5.32787	9.93729e-08	1.42306e-05
ADAM23	865.052	0.549632	0.103572	5.30678	1.11581e-07	1.58322e-05
CLDN1	25.0467	-1.23403	0.232634	-5.30459	1.12927e-07	1.58775e-05
TRIB2	37.1347	1.25594	0.237094	5.29722	1.17581e-07	1.6383e-05
SOCS2	173.771	-0.722059	0.136461	-5.29132	1.21439e-07	1.67695e-05
TBC1D9	183.682	0.907539	0.172025	5.27564	1.32297e-07	1.81071e-05
PHACTR2	84.9913	-1.03165	0.195631	-5.27347	1.3387e-07	1.81617e-05
ST3GAL1	265.751	1.01492	0.192589	5.2699	1.36502e-07	1.83577e-05
ADAM19	771.684	0.914355	0.174721	5.23322	1.66585e-07	2.18339e-05
CLMN	275.304	0.866796	0.165616	5.23376	1.66099e-07	2.18339e-05
SETBP1	598.796	0.536091	0.102434	5.23354	1.66292e-07	2.18339e-05
DTX3L	375.782	1.02194	0.195835	5.21835	1.80526e-07	2.34145e-05
PTGS2	51.6962	-1.0674	0.204594	-5.21718	1.81672e-07	2.34145e-05
AP3M2	636.811	-0.676795	0.130318	-5.19343	2.06459e-07	2.63892e-05
KLHL13	36.2962	1.16502	0.224411	5.19145	2.08662e-07	2.64521e-05
IGFBP3	219.598	-0.761067	0.146708	-5.18764	2.12978e-07	2.67799e-05
PPFIBP2	569.149	0.689624	0.132983	5.18582	2.15064e-07	2.6824e-05
NMT2	252.666	-0.851495	0.164515	-5.17578	2.26958e-07	2.80811e-05
DUSP3	137.782	-0.781121	0.151387	-5.15975	2.47282e-07	3.03528e-05
MGAT5	1527.14	0.427818	0.0832086	5.14151	2.72537e-07	3.31895e-05
CASP10	132.375	0.746458	0.145635	5.12556	2.96661e-07	3.5845e-05
PRL	632.3	-0.619169	0.120936	-5.11981	3.05838e-07	3.66673e-05
ZC3H12C	574.209	-1.03697	0.202609	-5.11807	3.08683e-07	3.67238e-05
CDKN2A	64.7454	-1.18623	0.232055	-5.11182	3.19069e-07	3.76696e-05
HNRNPLL	155.937	0.868432	0.170178	5.10308	3.34176e-07	3.91543e-05
SERPINB2	173.245	-0.971246	0.190767	-5.09126	3.55701e-07	4.13629e-05
AC023590.1	14.5634	1.28701	0.253562	5.07574	3.85998e-07	4.4551e-05
MACROD2	21.8037	1.24456	0.245333	5.07294	3.91712e-07	4.48757e-05
HRASLS2	57.4021	1.01658	0.201107	5.05494	4.30527e-07	4.89598e-05
CPNE5	321.227	1.17557	0.234577	5.01144	5.40245e-07	6.09886e-05
CAPN2	466.913	0.590601	0.118158	4.99839	5.78118e-07	6.47912e-05
MNDA	114.896	1.21613	0.244264	4.97873	6.40028e-07	7.12135e-05
FAF1	554.502	-0.572008	0.11531	-4.96063	7.02661e-07	7.71576e-05
NAPSB	864.087	1.17683	0.237245	4.96041	7.03428e-07	7.71576e-05
NEDD9	143.896	0.784833	0.158326	4.95708	7.15604e-07	7.79404e-05
BCL11B	63.12	-0.935237	0.188858	-4.95207	7.34292e-07	7.94165e-05
SEMA5A	102.198	0.960897	0.195162	4.92358	8.49749e-07	9.12655e-05
CXCL10	47.9947	-1.05935	0.215368	-4.91879	8.7079e-07	9.28803e-05
FAM49A	460.831	-0.838867	0.170712	-4.91392	8.92726e-07	9.45678e-05
GLDC	454.889	0.919592	0.187586	4.90225	9.47474e-07	9.96846e-05
TNFRSF11A	14.4065	-1.23738	0.252528	-4.89998	9.58475e-07	0.000100161
SSTR2	68.7822	-0.98714	0.201919	-4.88879	1.01459e-06	0.000105313
TFDP2	905.447	-0.477032	0.0976745	-4.88389	1.04011e-06	0.000107242
AC005220.3	85.1386	-0.96127	0.197081	-4.87753	1.07424e-06	0.000110028
DAPK1	997.059	-0.659993	0.136076	-4.85019	1.23343e-06	0.000125501
LEF1	212.51	-0.720118	0.14858	-4.84668	1.25543e-06	0.000126081
P3H2	1687.35	-0.429442	0.0886027	-4.84683	1.25452e-06	0.000126081
MIR222HG	15.674	1.22781	0.25395	4.83484	1.33253e-06	0.000132961
PPAP2B	93.9437	0.932812	0.193949	4.80959	1.51243e-06	0.000149944
PPM1L	30.2599	-1.10598	0.230501	-4.79815	1.60136e-06	0.00015775
BMP3	13.971	1.20012	0.252504	4.75288	2.00543e-06	0.000196304
VPS37B	8.46766	1.16867	0.24641	4.74277	2.10815e-06	0.000205061
SPTY2D1	472.128	0.602667	0.127738	4.71799	2.38189e-06	0.00023024
C2orf78	27.3472	-1.09046	0.233365	-4.67276	2.97182e-06	0.000285479
PIEZO2	1457	-0.482673	0.103601	-4.65898	3.17778e-06	0.00030338
ANKRD19P	8.8442	-1.17259	0.253176	-4.63155	3.62944e-06	0.000344374
AIM2	101.216	1.00192	0.21653	4.62716	3.70718e-06	0.000349605
PTPRM	328.194	-0.700898	0.151659	-4.62155	3.80885e-06	0.000357016
ANTXR2	66.3357	0.939036	0.203892	4.60554	4.11389e-06	0.000383286
FAM135B	30.4299	-1.05777	0.230762	-4.58382	4.56565e-06	0.000422828
C12orf42	16.1435	1.12541	0.245695	4.58053	4.63806e-06	0.000426978
XYLT1	19.7306	1.15313	0.252475	4.56729	4.94079e-06	0.000452156
TANC1	674.287	0.517701	0.113669	4.55445	5.25223e-06	0.000477829
CD99	478.342	0.801532	0.176038	4.55317	5.28429e-06	0.000477934
FBN1	105.262	-0.802546	0.176379	-4.55012	5.36141e-06	0.000482091
LY75	701.154	-0.80786	0.177795	-4.54378	5.52553e-06	0.000493976
PITPNC1	451.15	-0.511977	0.113367	-4.51612	6.29844e-06	0.000559837
PLEK	4886.51	-0.472069	0.104689	-4.50925	6.50587e-06	0.00057497
SLC12A6	887.831	-0.458062	0.101751	-4.50178	6.7388e-06	0.000592172
GPR114	155.859	1.12262	0.249849	4.4932	7.01611e-06	0.000613058
GPR183	1874.67	-0.671549	0.149566	-4.48998	7.12307e-06	0.000618907
MB21D2	541.6	-0.50958	0.113935	-4.47255	7.72928e-06	0.000667827
LBH	169.853	0.935476	0.209991	4.45483	8.39591e-06	0.000721395
BMP4	95.681	-1.01775	0.228835	-4.44751	8.68734e-06	0.000742312
SIGLEC10	68.4321	0.942169	0.212737	4.4288	9.47609e-06	0.00080526
LRRK2	222.493	0.984086	0.222926	4.4144	1.01289e-05	0.000856033
OFCC1	57.1562	-0.834574	0.190135	-4.38937	1.13679e-05	0.00095552
DSC3	22.2739	-1.09227	0.249699	-4.37433	1.21808e-05	0.00101831
MAP3K8	277.513	-0.637001	0.145893	-4.36622	1.26415e-05	0.00104876
MPHOSPH6	187.704	-0.855574	0.195983	-4.36554	1.26806e-05	0.00104876
ZNF608	295.316	-0.543918	0.124823	-4.35753	1.31538e-05	0.00108211
SLAIN1	775.689	-0.552771	0.127015	-4.35201	1.34895e-05	0.00110385
NXPE3	158.533	0.643711	0.148154	4.34487	1.3936e-05	0.00113439
CAPG	98.0438	1.01423	0.233907	4.33602	1.45089e-05	0.00116872
DEGS1	290.259	0.502628	0.115914	4.33621	1.44961e-05	0.00116872
LURAP1L	55.8552	-0.821539	0.190008	-4.32369	1.53438e-05	0.00122957
HEG1	415.696	0.559107	0.129445	4.31926	1.56555e-05	0.00124809
ENDOD1	352.697	0.641766	0.148796	4.31305	1.61017e-05	0.00127707
DDX60	31.5252	1.07963	0.252723	4.27199	1.93737e-05	0.00150728
GIMAP6	327.972	-0.80248	0.18782	-4.2726	1.93206e-05	0.00150728
RP11-1151B14.4	335.3	-0.58699	0.137399	-4.27215	1.93593e-05	0.00150728
XBP1	2397.79	0.557089	0.130412	4.27175	1.93941e-05	0.00150728
RP11-624C23.1	5.75747	-1.03555	0.243345	-4.25549	2.08588e-05	0.00161301
MUC13	187.534	0.77778	0.183206	4.24538	2.18222e-05	0.00167911
IL1R2	9.55144	-1.0568	0.249022	-4.24379	2.1978e-05	0.00168273
SRGN	6267.48	-0.53549	0.126367	-4.23759	2.25928e-05	0.00172128
LINC00996	140.194	0.594885	0.140583	4.23157	2.32066e-05	0.00175938
DSG1	16.1775	-1.04779	0.248572	-4.21523	2.49526e-05	0.00188252
GATA6	54.4936	-0.795106	0.189354	-4.19904	2.68043e-05	0.00201241
RP11-705C15.2	30.1661	-0.941122	0.224197	-4.19775	2.69579e-05	0.00201416
HHLA2	33.9967	0.995046	0.237407	4.1913	2.77361e-05	0.00206023
SYTL3	144.304	0.752709	0.179625	4.19044	2.78409e-05	0.00206023
ATP1A1	1902.4	-0.341059	0.0818959	-4.16454	3.11983e-05	0.00229768
HIVEP2	1358.23	-0.507732	0.122068	-4.15942	3.19054e-05	0.00233862
VPREB3	25.0311	1.05467	0.254048	4.15146	3.3036e-05	0.00241007
CTSB	159.231	0.789196	0.190985	4.13224	3.59249e-05	0.00260852
EBF1	688.977	-0.632668	0.15327	-4.12781	3.66236e-05	0.00264683
MAP3K5	1261	-0.633944	0.153856	-4.12037	3.78259e-05	0.002721
MX1	2201.02	0.712457	0.173018	4.11783	3.8246e-05	0.00273849
TMEM154	1047.59	0.581989	0.141452	4.11438	3.88227e-05	0.00276696
CCL4	122.119	0.973801	0.236904	4.11053	3.94747e-05	0.00280053
PRKCH	613.504	-0.562188	0.136856	-4.10788	3.99306e-05	0.00281994
PRUNE2	23.0121	-0.982939	0.239414	-4.1056	4.03271e-05	0.002835
TSPAN12	239.635	-0.615384	0.150256	-4.09559	4.21101e-05	0.00294695
KLF2	23.3536	1.03248	0.253438	4.07391	4.62305e-05	0.00322072
TGFBR3	313.026	0.628601	0.154364	4.07221	4.6569e-05	0.00322976
CPEB3	49.5699	0.895462	0.22039	4.06308	4.8429e-05	0.00331583
FAM46C	406.232	0.766956	0.188748	4.06339	4.8365e-05	0.00331583
TOX2	66.6903	0.807619	0.198776	4.06297	4.84532e-05	0.00331583
ENTPD1	5509.42	-0.459846	0.113378	-4.05587	4.99471e-05	0.00340301
ZBP1	124.752	0.958829	0.236893	4.04752	5.17641e-05	0.00351133
DNAJC5B	15.543	1.01567	0.251075	4.04528	5.22603e-05	0.00352951
CCL4L1	23.059	1.02346	0.253216	4.04187	5.30267e-05	0.0035657
DUSP16	590.272	-0.475909	0.118263	-4.02416	5.71792e-05	0.00382829
EPSTI1	377.661	0.740033	0.184064	4.02051	5.80718e-05	0.00387129
SERPINB10	833.011	-0.788011	0.196085	-4.01873	5.85133e-05	0.00388398
OTOGL	15.8763	0.999524	0.249103	4.01249	6.00815e-05	0.00397103
SPTBN1	5879.2	-0.425231	0.106247	-4.0023	6.27305e-05	0.00412847
AHR	194.118	-0.61601	0.153968	-4.00089	6.31043e-05	0.00413547
FERMT2	477.091	-0.591338	0.147855	-3.99944	6.34924e-05	0.00414335
ATP1B1	353.938	-0.664396	0.166207	-3.99741	6.40405e-05	0.00416155
FYN	918.48	-0.515731	0.129647	-3.97795	6.95105e-05	0.00449812
PXDNL	492.96	-0.67943	0.170872	-3.97625	7.00097e-05	0.00451154
TIMD4	164.54	-0.598053	0.150974	-3.9613	7.45413e-05	0.00478363
AE000661.37	94.4747	-0.912714	0.231558	-3.94162	8.09328e-05	0.00517234
RASA1	737.15	-0.646755	0.164234	-3.93802	8.21582e-05	0.00522905
IQGAP2	41.3776	0.864398	0.220124	3.92687	8.60575e-05	0.00545477
EGOT	55.9145	-0.764244	0.195396	-3.91125	9.18186e-05	0.00579619
ITM2C	638.499	0.985537	0.252079	3.90963	9.24359e-05	0.00581144
CGN	74.4128	-0.871567	0.223113	-3.9064	9.36809e-05	0.00586587
CMTM7	35.8666	0.842497	0.215903	3.90221	9.53186e-05	0.00594434
CECR1	158.531	0.799152	0.205293	3.89274	9.91174e-05	0.00612361
CLIC2	230.693	-0.706754	0.181574	-3.89238	9.92662e-05	0.00612361
EPB41L4B	33.2547	-0.856874	0.220157	-3.8921	9.9381e-05	0.00612361
COL24A1	410.078	0.652612	0.168189	3.88023	0.000104358	0.00635253
DIP2B	944.112	-0.401487	0.103442	-3.88128	0.000103909	0.00635253
RAB31	386.52	0.712292	0.183612	3.87934	0.000104739	0.00635253
RP11-598F7.3	83.838	-0.79874	0.205822	-3.88073	0.000104145	0.00635253
SLCO5A1	687.948	-0.508945	0.131359	-3.87445	0.000106865	0.00643105
TMEM56	72.2159	0.731554	0.188786	3.87504	0.000106606	0.00643105
EVI2B	337.814	0.655845	0.169375	3.87214	0.000107886	0.0064673
LINC01480	280.162	0.736977	0.190844	3.86167	0.000112616	0.00672476
ASB2	91.9769	0.948729	0.246244	3.8528	0.000116777	0.00693835
DNMBP	893.222	-0.469727	0.121939	-3.85214	0.00011709	0.00693835
LINC00877	84.7681	0.715289	0.185734	3.85115	0.000117565	0.00693993
PRF1	26.337	0.969207	0.252923	3.83202	0.000127093	0.00747386
CDKN2C	157.736	-0.642456	0.167847	-3.82762	0.000129387	0.0075799
CCL3	431.871	0.849083	0.222175	3.82168	0.000132545	0.00773565
FGF9	16.3646	-0.948669	0.248425	-3.81874	0.000134135	0.007799
PPFIBP1	406.237	-0.643373	0.168793	-3.81161	0.000138064	0.00799736
HLA-DMB	651.697	0.611414	0.160723	3.80415	0.000142293	0.00818107
LRRC49	102.025	-0.806403	0.211938	-3.80489	0.000141866	0.00818107
KIAA2022	9.47705	-0.960919	0.25266	-3.80321	0.000142835	0.00818178
GALM	40.6587	0.810308	0.213229	3.80018	0.000144594	0.00825199
MCTP2	15.7156	0.962197	0.253302	3.79862	0.000145507	0.00827355
UBTD2	491.053	-0.73097	0.192556	-3.79614	0.000146969	0.00832609
SEC24D	958.867	0.365899	0.0966145	3.78721	0.000152349	0.00859938
LINC00944	18.947	0.93578	0.247324	3.78362	0.000154562	0.00869255
MANF	628.755	0.634539	0.167809	3.78131	0.000156003	0.00874181
SLC9A2	220.985	-0.64105	0.169574	-3.78036	0.000156605	0.00874387
MAPRE2	557.055	-0.434259	0.115186	-3.77008	0.000163192	0.00907888
MBP	702.61	-0.387881	0.102923	-3.76864	0.000164137	0.00909874
GPATCH11	635.224	0.642309	0.170756	3.76156	0.000168859	0.00932702
MUC19	60.9191	-0.734083	0.195243	-3.75984	0.000170025	0.00935801
KCND2	360.553	-0.4391	0.117233	-3.74552	0.00018002	0.00987299
SAMSN1	867.541	-0.688627	0.183954	-3.74348	0.000181492	0.00991859
FAM101B	13.1901	-0.944626	0.252504	-3.74103	0.000183267	0.00998033
SPIB	206.078	0.75343	0.201529	3.73857	0.00018507	0.0100431
SPECC1	309.892	-0.443072	0.11895	-3.72486	0.00019542	0.0105677
DMD	116.428	-0.761947	0.20505	-3.71591	0.000202472	0.0109109
NCOA1	110.589	0.593641	0.160085	3.7083	0.000208659	0.0112053
VIMP	303.044	0.436017	0.117635	3.70653	0.000210121	0.0112447
ST3GAL6	415.528	-0.756582	0.204179	-3.70548	0.000210989	0.0112523
LMO3	77.0352	-0.804366	0.217652	-3.69566	0.000219317	0.0116562
BNC2	685.553	-0.464945	0.125995	-3.6902	0.000224081	0.0118686
CPPED1	122.64	0.602814	0.16376	3.68107	0.000232255	0.0122596
PLEKHG1	82.2179	-0.753523	0.204889	-3.67771	0.000235336	0.0123799
GALNT6	158.264	0.606547	0.165016	3.67568	0.000237221	0.0124368
ARID1B	810.873	0.405969	0.110911	3.66032	0.000251903	0.0130631
DUSP5	675.545	0.71062	0.194107	3.66096	0.000251268	0.0130631
F2R	121.079	0.563166	0.153885	3.65966	0.000252546	0.0130631
FCGR2B	355.183	0.504003	0.137626	3.66212	0.000250138	0.0130631
USP6NL	40.0833	0.79437	0.217135	3.65841	0.000253784	0.0130834
KDM5B	104.665	-0.656749	0.179962	-3.64938	0.000262872	0.0134622
PRSS51	71.5624	-0.828341	0.226959	-3.64973	0.000262515	0.0134622
KIAA0226L	1806.71	0.361512	0.0991416	3.64642	0.000265916	0.0135731
TRIO	1885.67	-0.407465	0.111941	-3.64	0.000272636	0.0138704
PARP12	74.2241	0.827906	0.227713	3.63574	0.000277179	0.0140552
B4GALT5	540.951	0.377615	0.104082	3.62807	0.000285552	0.0144325
CDYL2	11.4349	0.916016	0.253134	3.61871	0.000296081	0.0149159
CADPS2	14.7964	-0.915133	0.253934	-3.60383	0.000313568	0.0157456
ALOX5	375.956	0.750401	0.208298	3.60253	0.000315134	0.015773
SMARCA2	3190.77	-0.421138	0.117152	-3.59481	0.000324633	0.016196
TMCC3	409.106	0.443491	0.123706	3.58504	0.000337029	0.0167604
SNX30	136.59	0.524276	0.146643	3.57519	0.000349973	0.0173483
IL18RAP	8.38003	-0.891096	0.249501	-3.57151	0.000354927	0.017535
ZFYVE9	33.4194	0.899571	0.25193	3.57072	0.000356006	0.017535
EML5	133.132	-0.801429	0.224679	-3.567	0.000361092	0.0177172
FOXO3	155.651	-0.788296	0.221038	-3.56634	0.000361996	0.0177172
TCTN1	231.658	-0.465188	0.130486	-3.56504	0.0003638	0.0177493
SLC1A3	200.916	-0.667947	0.18742	-3.56391	0.000365372	0.0177699
ITGB3	117.416	-0.614606	0.172708	-3.55864	0.000372783	0.0180735
NAPSA	61.4791	0.837086	0.235387	3.55621	0.00037624	0.0181841
OAS1	349.896	0.726721	0.205317	3.53951	0.000400867	0.019314
IGKV1-5	12857.9	0.791463	0.224295	3.52867	0.000417648	0.0200601
GPR155	73.3234	-0.717196	0.203465	-3.52491	0.000423623	0.0202841
LAMC1	1077.19	0.359822	0.102349	3.51565	0.000438684	0.0209404
EFNB2	62.0089	-0.666669	0.189736	-3.51367	0.000441967	0.0210322
ISX-AS1	20.6478	-0.873086	0.248731	-3.51016	0.000447841	0.0212464
KLF5	25.5197	-0.805313	0.229742	-3.50529	0.000456109	0.0215724
ADAMDEC1	4.34477	-0.792107	0.226483	-3.49742	0.000469787	0.0221516
MMD	312.181	-0.468885	0.134262	-3.49231	0.000478869	0.0225112
HERC6	58.8957	0.725834	0.208247	3.48544	0.000491325	0.0230268
SP140	1753.98	0.46292	0.133021	3.48006	0.000501303	0.0234234
OTUD7B	275.748	0.457459	0.13184	3.46981	0.000520817	0.0242619
DNMT3A	145.005	0.643496	0.18567	3.4658	0.000528662	0.0245534
SLC25A15	113.973	-0.565075	0.163706	-3.45176	0.000556934	0.0257891
TMEM229B	5.22025	0.781733	0.228653	3.41886	0.00062885	0.0290322
GIMAP5	7.66352	-0.859034	0.252012	-3.4087	0.000652721	0.0300446
RP1-300G12.2	9.56138	-0.863002	0.253451	-3.405	0.000661646	0.030365
CD274	319.718	-0.601989	0.177158	-3.39803	0.000678735	0.0310572
DGKI	293.474	-0.617149	0.181953	-3.3918	0.000694342	0.0316776
IFIT5	129.337	0.686483	0.202462	3.39068	0.000697189	0.0317139
TNFSF14	325.252	0.41752	0.123323	3.38559	0.000710262	0.0321917
TRPM6	19.1839	0.835786	0.246911	3.38497	0.000711856	0.0321917
TTC8	43.7901	-0.697018	0.206248	-3.3795	0.000726167	0.0327431
CYTH3	122.274	-0.616838	0.182851	-3.37345	0.000742327	0.0332788
SLCO4C1	78.1049	0.836175	0.247902	3.373	0.000743533	0.0332788
SMAD3	122.273	0.722002	0.214076	3.37264	0.000744502	0.0332788
TNFRSF19	193.301	-0.487047	0.144451	-3.37171	0.000747022	0.0332952
OR5H7P	17.7217	-0.855697	0.253929	-3.36983	0.000752155	0.0334276
RP11-757F18.5	6.29365	-0.816698	0.244056	-3.34635	0.000818834	0.0362868
IL23A	38.3974	-0.698353	0.209278	-3.33696	0.000847008	0.0374281
OAS2	1321.2	0.551393	0.165463	3.33241	0.000860963	0.0379364
PAQR8	458.553	-0.412556	0.123867	-3.33063	0.000866483	0.0380711
MYH10	57.98	-0.610427	0.183454	-3.32741	0.000876568	0.0384051
EYA3	929.681	0.3047	0.091595	3.32661	0.000879103	0.0384074
SAMHD1	501.27	0.548312	0.164912	3.32488	0.000884562	0.038537
CBLB	1047.49	-0.650817	0.196102	-3.31876	0.000904168	0.0392805
PDIA6	2907.94	0.448684	0.13566	3.30742	0.000941593	0.0407918
CKAP4	273.093	0.502769	0.152424	3.29849	0.000972072	0.0419946
OR4C6	7.49313	0.82269	0.24968	3.29497	0.00098431	0.0424048
GUCY1B3	527.342	-0.540175	0.164027	-3.29321	0.000990519	0.0425538
REPS1	701.348	-0.404548	0.122959	-3.29012	0.00100146	0.0429046
FCRLA	1898.65	0.608808	0.185102	3.28904	0.0010053	0.04295
KCNJ2	51.8717	-0.643808	0.196211	-3.28121	0.00103364	0.0439286
MYO3B	72.9297	0.677277	0.206415	3.28114	0.00103388	0.0439286
EXT1	269.361	0.39092	0.119332	3.2759	0.00105327	0.0446298
NT5C1A	5.91605	0.744154	0.227226	3.27495	0.00105682	0.0446577
RP11-1070N10.3	24.1233	0.821698	0.251373	3.26883	0.00107992	0.0455095
SEC14L1	542.896	0.357845	0.10957	3.26591	0.00109113	0.045857
ADO	431.392	0.350704	0.107435	3.26432	0.00109725	0.0458652
GLYATL2	10.5554	0.82897	0.253897	3.26499	0.00109469	0.0458652
LTA4H	754.725	-0.433021	0.132762	-3.26164	0.0011077	0.0461769
IL12A	27.0927	0.771614	0.236882	3.25737	0.00112448	0.0467508
CD28	283.653	-0.617191	0.189763	-3.25242	0.00114425	0.047445
TTYH2	45.8338	-0.811477	0.249689	-3.24995	0.00115425	0.0477318
DCC	37.8407	0.773694	0.238808	3.23982	0.00119605	0.0493282
PDE4A	160.24	0.705025	0.217792	3.23714	0.00120732	0.0496608
CCNB1IP1	736.662	-0.386974	0.119663	-3.23385	0.00122132	0.0499709
MYO7B	42.7605	0.812428	0.251177	3.23448	0.00121863	0.0499709
ERC1	612.501	-0.420219	0.130007	-3.23228	0.00122807	0.0501144
CCL3L3	30.5681	0.761099	0.236245	3.22166	0.00127452	0.0518728
TMOD1	269.502	-0.542298	0.168402	-3.22026	0.00128075	0.0519899
PDE8A	404.009	-0.458184	0.142793	-3.20872	0.00133326	0.0539796
DERL2	395.262	0.383003	0.119634	3.20147	0.00136731	0.0550697
STAT1	4266.21	0.520573	0.162576	3.20203	0.00136461	0.0550697
SLC4A5	9.20653	0.81141	0.253828	3.1967	0.00139011	0.0558427
CR1	61.0462	-0.745786	0.23358	-3.19285	0.00140878	0.056446
ITPRIPL2	182.77	0.435423	0.136457	3.19091	0.00141825	0.0566787
EHD3	100.018	0.728137	0.228599	3.18521	0.00144647	0.057539
WARS	2892.32	0.428739	0.134609	3.18506	0.00144722	0.057539
TARBP1	836.19	-0.492481	0.154707	-3.18331	0.00145602	0.0577406
DNAH9	26.5312	-0.739517	0.232723	-3.17767	0.00148465	0.0587252
CD48	2949.81	-0.429967	0.135366	-3.17633	0.00149153	0.0588471
AQP3	21.1501	0.806342	0.253946	3.17525	0.00149705	0.0589146
RP11-472K17.3	19.8371	-0.786836	0.248018	-3.17249	0.00151138	0.0593276
ALDH2	56.6121	0.699557	0.220801	3.16827	0.00153346	0.0600419
FNBP1	4962.83	-0.364875	0.115529	-3.15829	0.00158696	0.0618234
RNF213	3518.59	0.316686	0.100257	3.15874	0.00158454	0.0618234
ADAT2	318.897	-0.45246	0.143507	-3.15289	0.00161663	0.0628114
EIF2AK4	1095.83	-0.456081	0.144767	-3.15046	0.00163014	0.0628114
FAM129C	1047.2	0.736951	0.23394	3.15017	0.00163174	0.0628114
KLHL29	295.157	0.618941	0.196475	3.15022	0.00163147	0.0628114
RP11-1036E20.9	8.87238	0.799834	0.253914	3.15001	0.00163263	0.0628114
CCL22	736.717	0.572832	0.18197	3.14794	0.00164424	0.0631012
TTF2	1933.12	-0.394851	0.125533	-3.14539	0.00165863	0.0634959
RP11-511B23.1	29.6904	0.681471	0.21698	3.14071	0.00168539	0.064361
HAVCR2	120.104	-0.57934	0.184596	-3.13842	0.00169861	0.0647062
GPR125	566.87	-0.527474	0.168447	-3.13138	0.00173984	0.066114
CCDC113	19.0443	0.744108	0.237788	3.12929	0.00175228	0.0664194
IFITM2	25.1792	0.794612	0.253984	3.12859	0.00175647	0.0664194
BAIAP2L1	609.15	-0.321658	0.102844	-3.12763	0.0017622	0.0664736
CDK5R1	494.421	-0.559245	0.178891	-3.12617	0.00177097	0.0666418
ANO3	43.6631	-0.725493	0.23281	-3.11624	0.00183174	0.0687615
LTA	270.171	0.634438	0.203791	3.11318	0.00185083	0.0693098
ROBO2	115.878	-0.71365	0.22947	-3.10999	0.00187093	0.0698934
CD80	786.139	-0.543139	0.17511	-3.10171	0.00192408	0.071567
EVC2	21.1163	-0.747966	0.241157	-3.10157	0.00192499	0.071567
NENFP2	32.7575	-0.697309	0.224917	-3.10029	0.00193332	0.0717042
SAT1	620.841	-0.497342	0.160495	-3.0988	0.00194303	0.0718923
CHST6	27.9205	0.69765	0.225626	3.09207	0.00198767	0.0730551
METTL8	1282.59	-0.54993	0.17786	-3.09192	0.00198863	0.0730551
RPL17P50	18.6486	-0.775455	0.250743	-3.09263	0.0019839	0.0730551
RP11-705C15.3	31.3654	-0.735211	0.23809	-3.08796	0.00201536	0.0738615
RP11-550F7.1	105.057	-0.543608	0.176089	-3.08712	0.00202103	0.0738943
PLIN2	597.277	-0.432655	0.140314	-3.08347	0.00204599	0.0746302
BTNL9	138.626	-0.507644	0.164805	-3.08026	0.00206817	0.0749386
CDKN2B-AS1	8.51917	-0.770163	0.250041	-3.08015	0.00206898	0.0749386
NEFH	16.8898	0.758599	0.246255	3.08054	0.00206624	0.0749386
WNK1	2766.39	-0.380371	0.123652	-3.07616	0.00209689	0.0757721
C12orf74	13.1952	0.765881	0.249335	3.07169	0.0021285	0.0767351
DENND1A	455.05	-0.413409	0.134711	-3.06886	0.00214874	0.0772847
MCL1	2895.3	0.387629	0.126367	3.06747	0.00215876	0.0774651
KIR3DX1	6.08732	0.747712	0.243963	3.06486	0.00217771	0.077964
EEPD1	15.932	0.774487	0.252859	3.06293	0.00219185	0.0780601
FAM110B	48.0536	-0.60599	0.197869	-3.06259	0.00219432	0.0780601
GRAMD1B	475.886	-0.459469	0.150034	-3.06242	0.00219553	0.0780601
TGM5	19.5554	-0.750052	0.244983	-3.06165	0.00220123	0.0780833
COL4A3	319.116	-0.479023	0.156576	-3.05936	0.00221813	0.0781448
IGSF3	164.653	-0.482861	0.157825	-3.05948	0.00221723	0.0781448
LAP3	1191.4	0.380706	0.124386	3.06067	0.00220839	0.0781448
NAP1L4P1	165.509	-0.638262	0.209085	-3.05265	0.00226831	0.0795503
RP11-1094M14.5	12.2788	0.771905	0.252826	3.05311	0.00226481	0.0795503
TWSG1	628.963	-0.547154	0.17935	-3.05077	0.00228257	0.0798694
GHR	4.30753	-0.708415	0.232682	-3.04457	0.00233013	0.0809383
HEY1	20.1257	-0.754666	0.247829	-3.04511	0.00232593	0.0809383
OTULIN	1047.43	-0.492543	0.161712	-3.04581	0.00232055	0.0809383
STAG3	68.5949	0.62473	0.205229	3.04406	0.00233405	0.0809383
RASSF2	1091.45	0.345187	0.113544	3.04013	0.00236479	0.0818206
TOMM20P2	10.7316	0.769596	0.253706	3.03342	0.00241799	0.0834747
LTB	28.7048	0.756198	0.249583	3.02984	0.0024468	0.084281
PIK3R5	588.415	-0.668835	0.221068	-3.02548	0.00248241	0.0853177
UPP1	25.4082	0.697505	0.230732	3.02301	0.00250275	0.0858259
KITLG	6.73022	-0.748021	0.247721	-3.01962	0.00253094	0.0866009
CXCR3	41.5144	0.759874	0.252003	3.01533	0.00256698	0.08764
AC104699.1	119.734	0.667791	0.221703	3.01209	0.00259453	0.0883854
ITK	12.1436	0.764687	0.25396	3.01106	0.0026034	0.0884928
JAM2	78.0482	-0.593829	0.197423	-3.0079	0.00263057	0.0892201
FOXO1	470.33	-0.506829	0.168596	-3.00618	0.00264554	0.0895316
ITPR1	482.558	0.574179	0.19106	3.00522	0.00265389	0.0896181
PKP4	517.603	-0.330109	0.109905	-3.0036	0.00266808	0.0899011
HLA-DQA1	3877.35	0.341017	0.11358	3.00243	0.00267835	0.0900509
VCAN	9.36208	-0.76076	0.253561	-3.00031	0.00269707	0.0904833
PLD4	6.71947	0.721555	0.240883	2.99546	0.00274033	0.0917358
AHNAK	1887.25	0.581534	0.194663	2.98739	0.00281372	0.0939892
GIMAP8	40.9054	0.624089	0.209249	2.98251	0.00285891	0.095293
LINC00539	34.427	0.666482	0.223681	2.9796	0.00288622	0.0959962
DIRAS1	26.8885	0.701466	0.235532	2.97822	0.00289931	0.0962248
MAPKAPK2	728.232	0.502504	0.168954	2.9742	0.00293754	0.0972846
OSBPL3	655.704	-0.374581	0.126271	-2.9665	0.00301214	0.0993301
SFT2D1	556.528	-0.309238	0.104226	-2.96701	0.00300714	0.0993301
PARD6G	23.128	0.6979	0.235382	2.96497	0.00302709	0.0996107
AC074289.1	250.422	0.466744	0.157523	2.96301	0.00304644	0.0998224
CDH1	76.4352	-0.606808	0.204771	-2.96335	0.00304314	0.0998224
ZSCAN2	133.346	-0.496134	0.167544	-2.96123	0.00306417	0.100191
RP11-512N21.1	42.214	-0.707875	0.239658	-2.95369	0.00313999	0.102397
SAMD9L	1707.1	0.529856	0.179417	2.95321	0.00314488	0.102397
STK39	4.98804	-0.683226	0.231614	-2.94986	0.00317923	0.103298
CTD-2353F22.2	32.2841	-0.71469	0.242537	-2.94673	0.00321158	0.104131
CREB5	1654.8	-0.553252	0.188045	-2.94212	0.00325972	0.104833
GAS7	112.035	0.539397	0.183228	2.94385	0.00324156	0.104833
TNFSF13B	34.3577	0.689698	0.234427	2.94206	0.00326037	0.104833
TP63	51.7882	0.616177	0.209387	2.94277	0.0032529	0.104833
CFLAR	1448.37	0.250234	0.0852708	2.93457	0.00334007	0.106951
RP11-95G17.2	5.74905	-0.714827	0.243549	-2.93505	0.00333499	0.106951
IKZF1	1683.34	0.314335	0.107273	2.93025	0.00338691	0.108227
TMEM178B	45.7461	-0.578756	0.197591	-2.92906	0.00339986	0.108417
FAM160A1	4.43431	-0.690984	0.236178	-2.92569	0.00343694	0.109216
TRIM56	545.466	0.347063	0.118634	2.9255	0.00343905	0.109216
KIAA0125	1728.11	0.571218	0.195395	2.9234	0.00346228	0.109729
LYPD6B	89.2136	-0.519355	0.177975	-2.91813	0.00352142	0.111375
CYSLTR1	353.324	0.431232	0.147938	2.91495	0.00355751	0.111377
KCNMA1	54.459	-0.538336	0.184678	-2.915	0.00355694	0.111377
PLEKHG7	19.8016	0.706797	0.242441	2.91534	0.00355306	0.111377
PWAR5	165.426	-0.56383	0.193392	-2.91547	0.00355148	0.111377
TACC1	3402.85	-0.446275	0.153032	-2.91623	0.00354289	0.111377
RP11-820K3.2	8.00092	0.719602	0.247465	2.9079	0.00363868	0.113689
MTDH	6700.71	0.510305	0.175668	2.90494	0.00367327	0.114538
KCNMA1-AS1	5.93043	0.724092	0.249458	2.90266	0.00370012	0.115143
AUTS2	452.817	-0.450255	0.155477	-2.89597	0.00377992	0.11739
C17orf51	30.6602	-0.676196	0.234265	-2.88645	0.00389611	0.120034
HIVEP1	935.984	-0.501349	0.173678	-2.88665	0.00389365	0.120034
KDSR	171.627	-0.467568	0.161962	-2.8869	0.00389061	0.120034
LINC01033	142.973	-0.575373	0.199236	-2.88789	0.00387832	0.120034
KIAA1671	7.20822	0.712625	0.246984	2.88531	0.0039103	0.120232
TSHZ2	10.1983	-0.726726	0.251952	-2.88438	0.00392186	0.120348
GLB1L3	13.1811	-0.721531	0.250219	-2.8836	0.00393159	0.120408
LYSMD2	282.209	0.425191	0.147622	2.88028	0.00397322	0.120964
MAP3K7CL	23.9303	0.669283	0.232287	2.88127	0.00396076	0.120964
RP5-1028K7.2	9.11555	0.724766	0.251592	2.88072	0.00396764	0.120964
CD101	45.2136	0.638376	0.221701	2.87945	0.00398373	0.121046
STXBP6	282.419	-0.425954	0.147969	-2.87866	0.00399369	0.121111
TUBB2A	135.671	0.558742	0.194175	2.87752	0.00400813	0.121311
BIN2	356.726	0.359878	0.125481	2.86798	0.00413098	0.124541
FYTTD1	1655.67	-0.436133	0.152045	-2.86845	0.00412482	0.124541
RASGRF1	12.7924	0.726202	0.254009	2.85896	0.00425032	0.12789
RP11-126O1.6	91.4486	-0.548109	0.191808	-2.85759	0.00426868	0.128193
KLF3P1	17.352	-0.704678	0.247068	-2.85216	0.00434231	0.130151
STPG1	13.6703	-0.715222	0.250823	-2.8515	0.00435135	0.13017
C3orf52	32.6844	-0.666882	0.234047	-2.84936	0.00438079	0.130546
ID2	339.17	0.413108	0.144967	2.84967	0.00437642	0.130546
SIGLEC5	26.4066	0.650275	0.228268	2.84873	0.00438941	0.130551
F11R	207.533	-0.451713	0.158912	-2.84254	0.00447551	0.132856
SCIMP	880.398	-0.373594	0.131478	-2.84148	0.00449041	0.133044
ACOT9	328.065	-0.367074	0.129281	-2.83936	0.00452038	0.13342
PRICKLE1	15.6454	0.696953	0.245428	2.83974	0.004515	0.13342
SLC4A8	73.758	0.536577	0.189081	2.83782	0.00454232	0.133558
TMC3-AS1	9.40473	0.71918	0.253411	2.838	0.00453972	0.133558
ETV6	674.458	-0.417009	0.14701	-2.8366	0.00455961	0.133812
TP53INP1	942.225	-0.441607	0.155952	-2.83168	0.00463045	0.135634
AGPAT5	2167.29	-0.527274	0.186271	-2.83068	0.00464494	0.135801
HLA-DRA	13522.5	0.366462	0.129628	2.82703	0.00469824	0.136654
NAALAD2	49.9002	-0.708957	0.250736	-2.8275	0.00469134	0.136654
PKIB	164.594	-0.572263	0.202438	-2.82686	0.00470064	0.136654
NPL	111.504	-0.567694	0.200894	-2.82584	0.00471563	0.136833
EFNB1	27.6151	-0.71643	0.253676	-2.8242	0.00473994	0.137281
ILDR2	114.633	0.410422	0.145477	2.82122	0.0047842	0.138304
LY9	164.099	0.615855	0.218437	2.81937	0.00481183	0.138843
PBX4	67.4388	-0.637795	0.226301	-2.81835	0.00482711	0.139024
YBX3	464.754	-0.381556	0.135611	-2.81361	0.00489884	0.140828
LANCL1	598.967	-0.427888	0.15215	-2.81228	0.00491912	0.141149
KLF12	482.168	-0.49866	0.17742	-2.81061	0.00494476	0.141622
RP11-686D22.10	4.61336	0.670938	0.239284	2.80394	0.00504821	0.144051
RP4-555D20.2	6.20802	-0.682967	0.243548	-2.80424	0.00504353	0.144051
LDLRAD3	85.8063	0.468984	0.167371	2.80206	0.00507771	0.144626
IGHG1	15777.7	0.663528	0.237236	2.79692	0.00515931	0.14668
RNASE6	34.9	0.631031	0.225781	2.79488	0.00519192	0.147336
RASA3	369.581	0.464365	0.166364	2.79127	0.00525023	0.148384
SH3PXD2A	266.604	0.444646	0.159325	2.79081	0.00525762	0.148384
SRGAP2	124.209	-0.472371	0.169251	-2.79095	0.00525534	0.148384
APLF	89.2155	-0.581828	0.208597	-2.78924	0.0052832	0.148693
DSG2	1517.11	-0.506604	0.181647	-2.78895	0.00528794	0.148693
RP11-79H23.3	34.6197	-0.651563	0.233699	-2.78804	0.0053028	0.148693
SLC1A1	260.993	0.459418	0.164797	2.78778	0.00530702	0.148693
HECW1	5.89994	-0.681725	0.244615	-2.78693	0.00532092	0.148813
ABCA5	519.432	-0.577509	0.207719	-2.78024	0.00543184	0.15164
CLLU1OS	22.6368	-0.678671	0.244238	-2.77872	0.00545728	0.152056
CTD-2509G16.5	6.17474	0.692171	0.249145	2.77818	0.00546639	0.152056
AC003092.1	30.9663	-0.671943	0.241967	-2.777	0.00548628	0.152335
PSIP1	3019.49	-0.552813	0.19925	-2.77447	0.00552914	0.15325
PRKCE	282.287	0.377181	0.136043	2.77252	0.00556239	0.153896
C10orf76	290.092	-0.353275	0.127453	-2.77181	0.00557455	0.153957
ABCG1	43.7947	0.596655	0.21565	2.76678	0.0056613	0.155561
RARRES3	55.532	0.543061	0.196285	2.76669	0.00566279	0.155561
SLFN5	298.975	0.474073	0.171341	2.76683	0.00566035	0.155561
IKZF3	2396.06	0.371661	0.134438	2.76456	0.00569992	0.156303
FAM167A	85.691	0.578252	0.209376	2.76178	0.00574864	0.157193
SMCO4	169.449	-0.391719	0.141847	-2.76155	0.00575272	0.157193
C1orf54	49.5873	0.555932	0.201357	2.76093	0.00576373	0.157217
CTC-231O11.1	175.836	-0.614794	0.22296	-2.75742	0.00582588	0.158632
CACNA1A	14.5708	0.693538	0.251806	2.75426	0.0058825	0.159892
GNG7	202.863	0.58559	0.212965	2.7497	0.00596492	0.161602
GPC5	10.9005	-0.697996	0.253904	-2.74905	0.00597675	0.161602
TNFRSF17	1085.61	0.411917	0.149838	2.74909	0.00597609	0.161602
BMP2K	708.342	0.553153	0.201438	2.74603	0.00603214	0.162531
MAPK8	780.272	-0.439857	0.160174	-2.74613	0.00603036	0.162531
MARCKS	2198.45	-0.512086	0.186627	-2.74391	0.00607128	0.163301
MAN2A1	623.912	0.51506	0.188008	2.73957	0.00615199	0.165185
TNFAIP3	1814.04	-0.367512	0.134271	-2.7371	0.00619843	0.166144
EFNA5	182.135	-0.524173	0.191696	-2.7344	0.00624936	0.167219
ABTB2	8.80828	0.690298	0.252666	2.73206	0.00629393	0.167593
ASAH1	426.645	-0.433928	0.158834	-2.73196	0.00629584	0.167593
NFKB1	1772.44	-0.247021	0.0903858	-2.73297	0.00627665	0.167593
CD55	352.827	-0.49275	0.180502	-2.72989	0.00633559	0.168361
RHPN1	5.31044	-0.660871	0.242707	-2.72291	0.0064709	0.171662
CDKL5	293.844	-0.428594	0.157847	-2.71525	0.00662257	0.175085
RHOBTB2	58.458	0.666519	0.245451	2.71549	0.00661783	0.175085
ERP29	754.786	0.496785	0.183261	2.7108	0.00671204	0.177147
C5	56.361	-0.60802	0.224527	-2.708	0.00676907	0.178288
MYO18B	7.16723	-0.64543	0.238382	-2.70754	0.00677831	0.178288
OLAH	7.42623	-0.683352	0.252524	-2.70608	0.00680817	0.178769
CCL25	7.91962	0.645949	0.239004	2.70267	0.00687854	0.180311
CDC25C	131.37	-0.401188	0.148553	-2.70065	0.00692051	0.180827
PLSCR1	260.219	0.48882	0.181005	2.70059	0.0069216	0.180827
TBC1D8	110.487	-0.459075	0.170399	-2.69412	0.00705744	0.184065
MEGF9	131.611	-0.516657	0.192259	-2.68729	0.00720345	0.187556
SIPA1L1	1442.96	-0.3558	0.132643	-2.68238	0.00730996	0.19001
ADAP1	23.5745	0.63306	0.236112	2.68119	0.00733617	0.190371
NR3C1	3447.68	-0.51861	0.193494	-2.68024	0.007357	0.190461
SLC8A3	4.60706	0.649297	0.242283	2.67991	0.00736425	0.190461
KLHL24	387.661	-0.469976	0.175769	-2.67383	0.00749913	0.193406
LMO4	468.57	0.456508	0.170744	2.67365	0.00750314	0.193406
RP11-234O6.2	273.853	-0.408827	0.153083	-2.67062	0.00757118	0.194835
GPR15	944.544	-0.421989	0.15823	-2.66693	0.00765475	0.196658
RFX3-AS1	135.276	-0.579723	0.217643	-2.66364	0.00773005	0.198264
DLGAP1	45.3233	0.608198	0.22842	2.66263	0.00775327	0.198434
PCDH18	88.2812	-0.456717	0.171554	-2.66224	0.00776235	0.198434
BFSP2-AS1	25.3114	0.619073	0.232949	2.65754	0.00787129	0.199169
CCL5	145.684	0.544804	0.205121	2.65602	0.00790699	0.199169
CD59	676.382	0.320238	0.12045	2.65868	0.00784463	0.199169
KIAA1467	17.0054	-0.639073	0.240469	-2.65761	0.00786963	0.199169
PLCXD2	30.5473	0.607158	0.228245	2.66012	0.0078114	0.199169
RASAL2	51.0627	0.528426	0.198936	2.65626	0.00790129	0.199169
RNASET2	325.979	0.484953	0.182513	2.65709	0.00788183	0.199169
SYNJ2	48.682	0.581814	0.218828	2.65877	0.00784269	0.199169
TRAJ7	4.40933	-0.626617	0.235601	-2.65965	0.00782209	0.199169
SELP	13.5965	-0.659748	0.248464	-2.65531	0.00792356	0.199261
RP11-284N8.3	9.05265	0.670517	0.252572	2.65475	0.00793665	0.199267
ACSM3	61.9621	-0.555111	0.209251	-2.65285	0.00798146	0.199368
C2orf88	13.9757	0.672071	0.25332	2.65306	0.00797666	0.199368
CCND2	3812.07	0.318579	0.12011	2.6524	0.00799223	0.199368
KMO	53.0346	0.578538	0.217991	2.65396	0.00795543	0.199368
SCN3A	23.7297	-0.638712	0.241034	-2.64988	0.008052	0.200535
RAB30	801.424	0.371776	0.14051	2.64591	0.00814715	0.202579
CABLES1	457.114	-0.507102	0.192149	-2.63911	0.00831247	0.206357
SORT1	9.60846	0.669342	0.253743	2.63787	0.00834285	0.20678
SH3KBP1	2092.85	-0.276159	0.10478	-2.63559	0.00839906	0.20784
TRIM69	949.42	0.306327	0.116379	2.63216	0.00848443	0.209617
TIAM2	301.543	-0.378866	0.144296	-2.62562	0.00864908	0.213344
ITGAM	7.409	0.659719	0.251603	2.62207	0.00873975	0.214895
PRKG2	22.902	-0.633523	0.241599	-2.62221	0.00873624	0.214895
ADAMTSL3	34.1711	0.541097	0.206717	2.61757	0.00885571	0.217401
HDAC9	765.748	-0.307532	0.117541	-2.61637	0.00888699	0.217656
SGMS1	114.426	0.453239	0.17325	2.61609	0.00889427	0.217656
SLC2A3	677.705	-0.462568	0.17687	-2.6153	0.00891497	0.217818
ABI2	460.22	-0.396348	0.151703	-2.61265	0.0089843	0.218819
AKAP13	2482.25	-0.299347	0.114565	-2.61291	0.00897757	0.218819
FGD2	490.945	0.602915	0.230815	2.61212	0.00899839	0.218819
CD63	330.438	0.347369	0.133021	2.61139	0.00901754	0.218863
NRIP1	33.892	-0.625515	0.239608	-2.61057	0.00903905	0.218863
SCAMP5	42.3833	0.651025	0.249393	2.61044	0.00904266	0.218863
ABCB9	19.0352	0.658691	0.252519	2.60849	0.00909438	0.219087
MILR1	11.6984	0.662745	0.254027	2.60895	0.00908198	0.219087
PPM1A	2121.92	-0.510931	0.195836	-2.60897	0.00908158	0.219087
KIAA1958	175.472	-0.428806	0.164429	-2.60785	0.00911118	0.21915
RUNX1	28.6435	0.626184	0.240189	2.60705	0.0091325	0.219322
CACNB4	31.8731	-0.592688	0.22774	-2.60248	0.00925525	0.221582
TAP2	394.249	0.282984	0.108719	2.6029	0.00924398	0.221582
IFITM1	518.121	0.593763	0.228234	2.60156	0.00928006	0.221719
MAPK10	56.4958	-0.565273	0.217312	-2.60121	0.00928967	0.221719
BBS2	173.141	-0.363907	0.139988	-2.59955	0.00933464	0.222449
NLK	335.119	0.370419	0.142906	2.59204	0.00954074	0.227011
IL2RA	5.94191	0.642473	0.248399	2.58646	0.00969674	0.230368
CLDND1	681.281	-0.335679	0.129851	-2.58511	0.00973482	0.230565
CTD-3118D7.1	18.5641	-0.644417	0.249275	-2.58516	0.00973342	0.230565
SOX9	47.5511	-0.574744	0.222588	-2.5821	0.00982023	0.232232
B3GNT2	1256.68	-0.398223	0.154445	-2.57841	0.00992571	0.234368
GRIN2A	157.716	0.603321	0.234047	2.57778	0.00994368	0.234434
TRAT1	125.296	-0.500384	0.194336	-2.57484	0.0100288	0.236081
HIVEP3	142.631	0.514711	0.199977	2.57386	0.0100572	0.236389
C17orf58	89.6836	-0.43566	0.169489	-2.57043	0.0101572	0.238378
CTSZ	851.191	0.595956	0.232016	2.5686	0.010211	0.239278
SRGAP1	12.4038	-0.65114	0.253693	-2.56665	0.0102687	0.240267
SDCBP	313.457	-0.506728	0.197512	-2.56555	0.0103011	0.240661
FRK	221.234	0.61012	0.238078	2.56269	0.0103864	0.242287
HAUS4	182.778	-0.34826	0.135937	-2.56192	0.0104095	0.242459
CRYBG3	284.713	-0.50793	0.198309	-2.56131	0.010428	0.242476
FUT11	237.709	-0.39794	0.155394	-2.56085	0.0104416	0.242476
EDN1	94.7538	-0.42417	0.166459	-2.5482	0.0108281	0.251076
FAM129A	2072.91	-0.295399	0.115951	-2.54762	0.0108459	0.251112
RP11-384B12.2	4.4949	-0.611781	0.240577	-2.54297	0.0109915	0.253723
TNIP3	23.9827	0.62577	0.246038	2.54338	0.0109785	0.253723
RP1-8B1.4	6.23342	-0.626443	0.246404	-2.54234	0.0110114	0.253804
KIF13B	474.378	0.298271	0.117384	2.54099	0.0110539	0.254074
RP11-314O13.1	46.6297	-0.589873	0.232178	-2.54061	0.011066	0.254074
TXLNB	24.9706	-0.594098	0.23386	-2.54041	0.0110724	0.254074
ANKEF1	32.4181	-0.634745	0.250368	-2.53525	0.0112366	0.257079
CCL28	41.0283	-0.530341	0.209171	-2.53544	0.0112306	0.257079
PTPRR	21.8762	-0.614023	0.242361	-2.5335	0.0112928	0.257984
SYS1	74.2803	0.476443	0.188114	2.53273	0.0113178	0.258172
CYS1	6.97349	0.639913	0.252814	2.53116	0.0113685	0.258948
CCSER1	115.557	0.499605	0.19787	2.52492	0.0115724	0.262433
GCLC	190.609	0.388849	0.153958	2.52569	0.0115472	0.262433
TXNDC5	161.353	0.552582	0.21884	2.52505	0.0115682	0.262433
RXRA	104.21	0.614687	0.243574	2.52361	0.0116156	0.263026
ADAM22	467.215	-0.400159	0.158638	-2.52246	0.0116536	0.263502
ZNF354A	91.0788	-0.54327	0.215616	-2.51962	0.0117483	0.265254
SPATA13	253.332	-0.378241	0.15015	-2.51908	0.0117662	0.265271
SLC16A6	128.433	0.433711	0.172316	2.51695	0.0118376	0.266492
AC012368.1	11.4902	-0.637826	0.253581	-2.51528	0.0118939	0.266595
RP11-463O12.5	8.81202	0.632868	0.251601	2.51536	0.011891	0.266595
VWA5A	7.31681	0.635473	0.252636	2.51537	0.0118908	0.266595
BCL6	26.4471	-0.578683	0.230157	-2.5143	0.0119268	0.266947
ACP6	126.781	-0.43155	0.171731	-2.51294	0.011973	0.267592
SLC23A2	900.114	-0.341351	0.135875	-2.51225	0.0119964	0.26773
AC096559.1	30.8278	0.543322	0.216316	2.5117	0.0120151	0.26776
CACNA1E	25.9163	0.618123	0.24628	2.50984	0.0120785	0.268015
MTURN	40.3492	-0.55853	0.222497	-2.51029	0.0120633	0.268015
PCED1B-AS1	198.654	0.385295	0.153473	2.5105	0.0120561	0.268015
SLC25A24	725.023	-0.441222	0.175985	-2.50715	0.0121709	0.269292
SYT11	258.324	-0.306534	0.122261	-2.5072	0.0121691	0.269292
NUCB2	328.24	0.459413	0.183469	2.50403	0.0122787	0.27129
ARHGAP26	605.523	-0.272313	0.108778	-2.50339	0.0123011	0.271397
OSTN-AS1	45.7712	0.553707	0.221666	2.49793	0.012492	0.275215
CNKSR1	17.6199	0.633395	0.253641	2.49721	0.0125174	0.275383
SFMBT2	876.612	0.220784	0.0885207	2.49416	0.0126257	0.277372
ARMC9	34.9393	-0.571926	0.229568	-2.49132	0.0127271	0.278411
PDIA4	2299.09	0.478099	0.191877	2.49169	0.0127136	0.278411
ZNF652	221.813	0.405276	0.162639	2.49188	0.0127069	0.278411
CPOX	643.831	-0.416115	0.167107	-2.49011	0.0127705	0.278863
CUX1	391.476	0.269095	0.108082	2.48974	0.0127838	0.278863
ADRB2	4.71857	0.577394	0.232275	2.48583	0.0129251	0.28155
AC009961.5	10.9662	-0.630036	0.253705	-2.48334	0.0130156	0.283121
RAB9A	263.101	-0.381849	0.153848	-2.48199	0.0130652	0.283801
JDP2	126.233	0.528411	0.213291	2.47742	0.0132335	0.287054
TMEM156	263.855	0.519699	0.209917	2.47573	0.0132965	0.288016
LURAP1L-AS1	5.3726	-0.57893	0.234231	-2.47162	0.0134501	0.290937
GAB2	130.074	0.525161	0.213075	2.46468	0.0137137	0.296223
CAMP	43.9299	0.565256	0.229468	2.46333	0.0137652	0.296921
CCDC126	219.444	0.383699	0.155986	2.45983	0.0139004	0.298589
CCNY	429.333	0.26894	0.109322	2.46008	0.0138908	0.298589
RRBP1	526.434	0.48365	0.196591	2.46018	0.0138867	0.298589
B3GALNT1	40.5174	-0.522887	0.212723	-2.45806	0.0139689	0.2994
SLC14A2	10.2339	0.624349	0.254022	2.45786	0.0139769	0.2994
NOL4L	59.5468	-0.522484	0.213237	-2.45025	0.0142758	0.30538
GLIPR2	17.491	0.606758	0.247695	2.44962	0.0143008	0.305491
RP11-480C16.1	9.32155	0.622033	0.254024	2.44871	0.0143367	0.305837
DUSP11	481.395	-0.42387	0.173396	-2.44452	0.0145044	0.308988
SSH1	367.03	-0.287947	0.117948	-2.44129	0.0146347	0.311336
WDR19	145.4	-0.407041	0.166772	-2.4407	0.0146586	0.311415
RP11-1020A11.1	5.23892	0.569777	0.233595	2.43917	0.0147212	0.312316
CALCOCO2	578.385	0.309158	0.126889	2.43644	0.0148326	0.314248
PHTF1	335.9	0.315465	0.12952	2.43565	0.0148649	0.314502
MEI1	145.044	0.560844	0.230408	2.43413	0.0149275	0.315395
ACP5	272.282	0.614835	0.253048	2.42971	0.0151108	0.318832
NLRP13	9.42131	-0.61548	0.25338	-2.42908	0.0151372	0.318954
NUMB	426.87	0.284421	0.117154	2.42775	0.0151927	0.319252
SNORA37	73.7882	0.590328	0.243156	2.42778	0.0151917	0.319252
FAM216A	207.918	-0.34102	0.140737	-2.4231	0.0153888	0.322803
PNOC	164.55	0.57074	0.235575	2.42275	0.0154034	0.322803
CASC15	310.547	-0.502873	0.20776	-2.42045	0.0155013	0.324415
EOMES	11.7676	-0.607721	0.251298	-2.41833	0.0155921	0.325876
GRAMD4	96.3983	0.548063	0.226695	2.41762	0.0156223	0.326064
RP5-940J5.9	5.75901	0.593894	0.245754	2.41662	0.0156653	0.326523
SNHG14	297.336	-0.387605	0.160437	-2.41593	0.0156952	0.326705
BATF3	117.742	0.553129	0.229146	2.41388	0.0157837	0.326789
EZH2	623.171	-0.381445	0.157951	-2.41496	0.0157367	0.326789
MAGI1	406.868	0.32995	0.136651	2.41455	0.0157547	0.326789
RP11-43D4.3	11.8019	0.613361	0.254049	2.41435	0.0157635	0.326789
ESYT2	869.511	-0.268636	0.111341	-2.41273	0.0158334	0.327379
LRRC8C	225.954	0.493387	0.204683	2.4105	0.0159309	0.328955
ITGAL	891.662	0.521125	0.216261	2.4097	0.0159657	0.329234
HLA-DQB1	1736.3	0.50411	0.209383	2.4076	0.0160577	0.330691
PIP5K1B	218.973	0.380831	0.158223	2.40692	0.0160877	0.330868
USP18	74.4264	0.543164	0.22572	2.40637	0.0161121	0.330928
CASP7	376.099	0.351572	0.146213	2.40452	0.0161937	0.331725
FNDC3B	546.732	0.320238	0.133159	2.40493	0.0161756	0.331725
IFI35	192.938	0.595617	0.24787	2.40294	0.0162638	0.332281
SSH2	1014.65	-0.256679	0.106798	-2.40341	0.0162429	0.332281
LIMA1	577.949	-0.40989	0.170675	-2.40159	0.0163242	0.332921
RBM3	2011.81	0.253636	0.105626	2.40127	0.0163382	0.332921
CLECL1	16.1439	-0.59261	0.246928	-2.39993	0.0163981	0.333702
TESPA1	474.994	-0.273248	0.11395	-2.39796	0.0164867	0.335064
AC007246.3	30.1683	0.56389	0.235282	2.39666	0.0165454	0.335815
CYP2R1	184.502	-0.329409	0.137588	-2.39417	0.016658	0.337657
CDH11	8.70302	-0.600421	0.250967	-2.39243	0.0167372	0.33882
LILRB1	550.97	0.410049	0.171451	2.39164	0.0167733	0.338867
SESN1	81.816	-0.4743	0.198334	-2.39142	0.0167834	0.338867
ARHGAP32	515.524	-0.322346	0.134969	-2.3883	0.0169265	0.341112
CHSY1	244.593	0.320822	0.134373	2.38756	0.0169607	0.341112
TUSC3	10.7281	-0.605769	0.253707	-2.38767	0.0169557	0.341112
RP11-16K12.1	35.4233	0.533268	0.223448	2.38654	0.0170077	0.341611
BOLA3	151.803	0.341921	0.143374	2.38482	0.0170875	0.34277
RP11-107E5.3	4.44158	-0.560823	0.235228	-2.38416	0.017118	0.342936
INPP4A	835.666	0.308483	0.129565	2.38091	0.0172699	0.345531
RAB11FIP1	1077.89	0.295379	0.124095	2.38027	0.0173001	0.345689
TMEM131	772.045	0.482179	0.202849	2.37704	0.0174521	0.348276
CFAP36	153.293	-0.386139	0.162532	-2.37577	0.0175125	0.348491
MTM1	134.747	0.475483	0.200153	2.37559	0.0175208	0.348491
TMED10	2210.33	0.292308	0.123057	2.37539	0.0175304	0.348491
CD5L	16.1151	0.58147	0.244878	2.37453	0.0175715	0.348858
CPEB4	471.219	0.332649	0.1402	2.37267	0.0176598	0.349267
CREB3L2	1423.69	0.252485	0.10641	2.37275	0.0176562	0.349267
TLE4	478.432	-0.25761	0.108551	-2.37316	0.0176365	0.349267
PRAMENP	9.59456	0.602586	0.254021	2.37219	0.017683	0.349279
SORL1	3455.82	-0.308108	0.129912	-2.37167	0.0177078	0.349323
ADD1	850.566	0.339814	0.14342	2.36937	0.0178185	0.350993
RREB1	667.805	0.27655	0.116739	2.36897	0.0178379	0.350993
KCNN2	18.9595	-0.580722	0.245231	-2.36806	0.0178818	0.351409
IFT74	114.925	-0.462589	0.1954	-2.36739	0.0179141	0.351599
PHYH	70.7014	-0.467185	0.197431	-2.36632	0.0179657	0.352165
ACVR2B	142.474	-0.396806	0.167788	-2.36492	0.0180342	0.35246
DNAJB11	896.769	0.390552	0.165115	2.36533	0.0180141	0.35246
IGLL5	239.967	0.581033	0.245818	2.36367	0.0180947	0.35246
SLC26A9	5.6816	-0.554651	0.234568	-2.36457	0.0180512	0.35246
TMEM19	425.926	0.385305	0.162984	2.36407	0.0180753	0.35246
ASRGL1	6.42478	0.581818	0.246257	2.36264	0.0181451	0.352896
ERV3-1	227.876	-0.318456	0.13488	-2.36103	0.0182242	0.352896
NCKAP1	430.368	0.499957	0.211738	2.36121	0.0182155	0.352896
RND3	5.67401	0.579886	0.245639	2.36072	0.0182395	0.352896
RP11-533E19.7	5.79788	-0.583651	0.247265	-2.36042	0.018254	0.352896
SLC4A4	4.10019	-0.546518	0.231498	-2.36079	0.018236	0.352896
FLNB	761.298	0.300286	0.127276	2.35933	0.0183078	0.353359
FOCAD	957.746	-0.261186	0.110718	-2.35901	0.0183237	0.353359
SIGLEC14	4.45782	0.570742	0.242055	2.3579	0.0183786	0.353976
HMSD	120.433	-0.396527	0.168205	-2.3574	0.0184033	0.354011
CDV3	4753.13	0.294851	0.125169	2.35563	0.0184914	0.355265
NIPAL3	164.486	-0.362526	0.154172	-2.35143	0.0187013	0.358852
LSP1	1326.5	0.577378	0.24571	2.34984	0.0187816	0.359946
IGKV4-1	35.2716	0.592774	0.252323	2.34926	0.0188106	0.360056
RP11-458D21.1	4.75543	-0.541297	0.230612	-2.34722	0.0189142	0.361591
HLA-DMA	1295.13	0.522225	0.222629	2.34572	0.0189903	0.362597
BCAP31	310.944	0.371356	0.158517	2.34269	0.0191454	0.363502
HDGFRP3	952.984	-0.442751	0.188878	-2.3441	0.0190729	0.363502
LINC01265	8.51092	-0.594352	0.253726	-2.3425	0.0191552	0.363502
UBE2L6	556.548	0.470729	0.200894	2.34318	0.0191204	0.363502
YEATS2	1139.05	-0.220284	0.0940326	-2.34263	0.0191482	0.363502
EGFEM1P	325.277	-0.430074	0.183916	-2.33843	0.0193649	0.367031
FAM126A	1183.37	-0.382853	0.163759	-2.3379	0.0193923	0.367102
ALPK2	145.551	-0.398745	0.170607	-2.33721	0.0194282	0.36733
RP11-360N9.3	11.2985	-0.593461	0.254047	-2.33603	0.0194899	0.368048
IDS	671.05	0.253282	0.108458	2.3353	0.0195275	0.368308
TMEM14A	92.197	0.429016	0.183854	2.33347	0.0196237	0.369671
PLK2	53.3983	-0.559777	0.240015	-2.33226	0.0196868	0.369958
STK24-AS1	6.29566	0.585794	0.251159	2.33237	0.0196813	0.369958
NEDD4L	565.12	-0.320716	0.137568	-2.33134	0.0197357	0.370427
FBXO16	65.2926	-0.481893	0.206779	-2.33047	0.0197814	0.370836
TENM1	58.59	-0.518897	0.222784	-2.32915	0.0198513	0.371695
PARP15	439.076	0.452911	0.194496	2.32864	0.0198784	0.371752
OCLN	75.7492	-0.467463	0.200806	-2.32793	0.0199157	0.372
ACY3	65.7422	0.590087	0.253547	2.32733	0.0199479	0.372153
HLA-DRB1	2990.79	0.514946	0.221356	2.32633	0.020001	0.372694
ZDHHC14	13.5736	0.589876	0.253625	2.32578	0.02003	0.372785
CD36	5076.35	0.418242	0.180064	2.32274	0.0201933	0.374846
LILRB4	341.915	0.536924	0.231197	2.32236	0.0202135	0.374846
TIMM8B	287.478	0.374605	0.161286	2.32261	0.0202001	0.374846
ANXA2	680.815	0.395071	0.170508	2.31702	0.0205026	0.379189
CTTNBP2NL	90.5192	-0.426198	0.183925	-2.31723	0.0204911	0.379189
GALNT3	84.0477	-0.500961	0.216241	-2.31668	0.0205212	0.379189
ADAMTS6	293.563	-0.411237	0.177637	-2.31505	0.0206103	0.38038
CCDC71L	140.613	0.348175	0.150475	2.31384	0.0206762	0.381143
CCR2	4.92084	0.571224	0.247266	2.31016	0.0208796	0.384432
ZFP36L2	394.559	-0.355334	0.15409	-2.30602	0.0211093	0.3882
AC005682.5	191.449	-0.396826	0.17216	-2.30498	0.0211677	0.388351
TMEM200A	172.604	0.320883	0.139208	2.30506	0.0211635	0.388351
TUBA1A	448.594	-0.314056	0.136492	-2.3009	0.021397	0.392092
NCR3	22.8125	0.58335	0.2537	2.29937	0.0214841	0.392294
RP11-121A14.3	13.9237	0.583496	0.253756	2.29944	0.0214802	0.392294
TRIM13	218.971	-0.365079	0.158755	-2.29963	0.0214691	0.392294
SLC44A1	944.337	-0.33523	0.145841	-2.29861	0.0215273	0.39262
CTD-2521M24.9	89.1257	0.383389	0.16687	2.29752	0.0215889	0.392817
KIAA1217	334.117	-0.36468	0.158727	-2.29753	0.0215883	0.392817
FGD6	343.81	-0.410294	0.178656	-2.29656	0.021644	0.393291
PHACTR1	442.259	0.280431	0.12213	2.29618	0.0216658	0.393291
FBXO6	13.7049	0.580684	0.253173	2.29363	0.021812	0.395479
DNASE1L3	23.3974	-0.550201	0.240042	-2.2921	0.0218997	0.396605
HLA-DPA1	2947.18	0.466398	0.203603	2.29073	0.0219791	0.397578
FUT8-AS1	13.4557	0.58027	0.253466	2.28934	0.0220598	0.398139
ZNF836	33.5002	-0.552808	0.241474	-2.28931	0.0220616	0.398139
IQCK	9.10376	-0.581129	0.253907	-2.28875	0.0220939	0.398256
TDRD12	6.641	-0.575372	0.251569	-2.28714	0.0221877	0.399482
ASCL1	39.2712	0.529823	0.231955	2.28416	0.022362	0.401684
TRAF3IP3	768.187	0.305303	0.13366	2.28418	0.0223609	0.401684
ZNF32	135.614	-0.336364	0.147476	-2.2808	0.0225601	0.404773
LIMD1	1236.25	0.338219	0.148451	2.27833	0.0227072	0.40694
MGST2	17.5845	-0.56903	0.249817	-2.27779	0.0227393	0.407044
MYO1F	80.1768	0.567395	0.249248	2.27643	0.0228202	0.40802
EGR2	235.701	0.480356	0.211064	2.27588	0.0228531	0.408136
RP1-152L7.5	70.2916	-0.468744	0.206043	-2.27498	0.0229068	0.408624
CALR	6188.48	0.455628	0.200331	2.27438	0.0229432	0.408802
ANKRD37	177.773	-0.457757	0.201321	-2.27377	0.0229801	0.408987
DNAJC15	542.186	0.25065	0.110282	2.27281	0.0230374	0.409537
ZNF37BP	488.36	-0.402004	0.177104	-2.26988	0.0232149	0.412219
EGLN1	574.311	-0.387322	0.171034	-2.26459	0.0235375	0.416512
SH2B3	596.335	0.359768	0.15885	2.26483	0.0235231	0.416512
TET3	794.209	-0.282013	0.12449	-2.26534	0.0234917	0.416512
ARL15	108.188	-0.420262	0.18586	-2.26118	0.0237483	0.417377
AXIN2	13.3141	0.563797	0.249187	2.26254	0.0236639	0.417377
GBP3	74.713	0.393592	0.173977	2.26232	0.0236776	0.417377
STAT4	371.153	-0.357576	0.158113	-2.26153	0.0237267	0.417377
TRAJ3	5.00547	-0.544674	0.240672	-2.26314	0.0236273	0.417377
ZNF697	77.4341	0.390536	0.172667	2.26178	0.0237108	0.417377
ARSK	107.551	-0.399043	0.176633	-2.25916	0.0238735	0.4191
RP11-115H15.2	13.5514	-0.572493	0.253566	-2.25777	0.0239603	0.420147
DENND1B	257.505	0.411036	0.182098	2.25723	0.0239937	0.420257
TPP1	150.806	0.432199	0.191566	2.25613	0.0240623	0.420982
SEPT3	87.1164	0.440217	0.195376	2.25318	0.0242476	0.421824
IGHG4	3125.29	0.572331	0.253932	2.25388	0.0242037	0.421824
NEXN	50.7968	0.508142	0.225351	2.2549	0.0241399	0.421824
RPL21P123	8.19782	-0.572311	0.253983	-2.25335	0.0242374	0.421824
SERPINB8	200.356	-0.294129	0.130589	-2.25233	0.0243014	0.421824
TCF7	228.827	-0.435639	0.19341	-2.25241	0.0242963	0.421824
TSC22D3	403.895	-0.505342	0.224358	-2.25239	0.0242974	0.421824
DGUOK	378.547	-0.265544	0.118043	-2.24956	0.0244771	0.423448
IGKC	17230.4	0.567378	0.252214	2.24959	0.0244748	0.423448
ZNF658	30.3853	-0.562319	0.249936	-2.24985	0.0244585	0.423448
TRERF1	298.617	0.333496	0.14831	2.24864	0.0245356	0.423987
EDA2R	313.398	-0.246804	0.109848	-2.24678	0.0246543	0.425557
HIP1R	29.2929	0.570621	0.254021	2.24635	0.0246815	0.425557
TEC	535.444	-0.426341	0.189852	-2.24566	0.0247261	0.42585
TMEM55B	174.144	0.433126	0.193064	2.24343	0.0248689	0.427833
HLA-DPB1	1965.33	0.467986	0.208672	2.24269	0.0249171	0.428186
PSD3	255.928	-0.410837	0.183494	-2.23897	0.0251579	0.431366
UBE2J1	3970.25	0.285982	0.127713	2.23925	0.0251399	0.431366
KLF7	161.81	-0.330152	0.14764	-2.2362	0.0253389	0.433988
SLC35E4	10.6473	0.566343	0.253693	2.2324	0.0255886	0.437781
CD302	36.0936	-0.555923	0.249241	-2.23047	0.0257164	0.438512
DOCK5	306.439	-0.349028	0.15648	-2.23049	0.0257148	0.438512
RP11-763F8.1	11.4942	0.566674	0.254017	2.23085	0.025691	0.438512
BCAR1	45.9384	0.566295	0.253986	2.22963	0.0257721	0.438976
ZNF649	48.065	-0.460165	0.20648	-2.22862	0.0258391	0.439635
MFN1	739.96	-0.4584	0.205821	-2.22718	0.0259353	0.440785
CBLN2	7.80985	-0.560279	0.251625	-2.22665	0.0259709	0.440907
LAX1	169.453	0.361088	0.162288	2.22498	0.0260827	0.44232
NAAA	99.1226	-0.377494	0.169927	-2.2215	0.0263171	0.445806
GAPT	12.1842	0.548642	0.247128	2.22008	0.0264136	0.446948
NLRP7	5.80085	0.545306	0.245672	2.21965	0.0264424	0.446948
MPC1	443.407	-0.368485	0.166089	-2.2186	0.0265141	0.447672
MAPK1	1020.28	0.210552	0.0949725	2.21697	0.0266248	0.44905
BRCC3P1	9.22824	-0.562935	0.254023	-2.21608	0.0266862	0.449596
GBP2	69.5313	-0.428405	0.193457	-2.21448	0.026796	0.450954
ADM2	4.27517	0.517267	0.233763	2.21278	0.0269128	0.451446
SMPD1	55.3077	0.554394	0.250497	2.21318	0.0268855	0.451446
SPARC	708.66	0.382722	0.17292	2.21328	0.026878	0.451446
FBXO43	99.0695	-0.498378	0.225374	-2.21134	0.0270126	0.452071
RP11-1143G9.2	4.29789	-0.513337	0.232177	-2.21097	0.0270377	0.452071
UBE2E3	196.296	-0.45667	0.206473	-2.21176	0.026983	0.452071
TNFSF10	20.1479	0.55099	0.24948	2.20855	0.0272057	0.454389
ZNF804A	237.175	0.427477	0.193737	2.20648	0.0273503	0.456311
BTG2	1154.4	0.387078	0.175485	2.20576	0.027401	0.456464
TMEM116	77.7147	0.385033	0.174578	2.20551	0.0274185	0.456464
FAM172BP	7.33314	0.551029	0.250191	2.20244	0.0276345	0.459565
FAM175A	91.5083	-0.460036	0.209228	-2.19873	0.0278973	0.463436
PRKACA	216.638	0.305044	0.138788	2.1979	0.0279559	0.463912
ACKR3	66.493	-0.555556	0.252997	-2.1959	0.0280989	0.464789
C1orf127	26.0274	0.55543	0.252905	2.1962	0.0280775	0.464789
KCNA3	6.10981	0.542215	0.246847	2.19657	0.0280513	0.464789
AC022182.3	17.0088	0.534566	0.243528	2.19509	0.0281569	0.465068
SLC12A2	860.438	-0.400422	0.182439	-2.19483	0.0281759	0.465068
PDCD1	64.4145	0.557049	0.253983	2.19325	0.0282896	0.466446
HMOX1	90.9184	0.52381	0.239031	2.19139	0.0284235	0.467161
PDLIM1P4	23.5313	-0.515223	0.235069	-2.1918	0.0283943	0.467161
PTPN13	2903.68	-0.376746	0.171915	-2.19147	0.0284181	0.467161
CAPRIN2	176.251	-0.338408	0.15455	-2.18963	0.0285511	0.468759
RP11-875O11.1	9.82306	0.554669	0.253374	2.18913	0.0285873	0.468856
KCNK6	51.1813	0.518776	0.237138	2.18766	0.0286946	0.470117
HECTD2	22.2099	-0.543427	0.248567	-2.18623	0.0287984	0.471319
BIK	9.52624	0.554935	0.254022	2.18459	0.0289188	0.472289
MEF2C	4515.6	-0.280799	0.128533	-2.18464	0.0289153	0.472289
RN7SL214P	52.1283	0.509756	0.233446	2.18362	0.0289903	0.472958
RN7SL67P	4.19529	-0.508631	0.232997	-2.18299	0.0290365	0.473212
C1orf106	7.43648	0.550934	0.252719	2.18003	0.0292555	0.476279
SERP1	2268.39	0.237126	0.108867	2.17813	0.0293965	0.478072
ANKRD27	533.889	-0.222844	0.102367	-2.17692	0.0294865	0.479031
ANKDD1B	17.4424	0.523352	0.240652	2.17473	0.0296506	0.479683
ANXA2R	26.3032	0.542224	0.249329	2.17474	0.0296499	0.479683
CTD-2353F22.1	52.5646	-0.442813	0.203566	-2.17528	0.0296092	0.479683
REP15	5.29782	-0.503852	0.231595	-2.17557	0.0295873	0.479683
RHOV	80.7849	-0.524882	0.241454	-2.17384	0.029717	0.480253
UIMC1	414.403	-0.328385	0.151191	-2.17198	0.029857	0.482013
C7orf25	4.38725	-0.49524	0.228171	-2.17048	0.0299706	0.483342
NTS	7.57456	-0.53688	0.247622	-2.16814	0.0301481	0.485698
CHIT1	12.0134	0.550172	0.2539	2.16689	0.0302435	0.486388
PGLYRP4	4.74002	-0.523807	0.241747	-2.16675	0.0302538	0.486388
SHISA3	11.0505	0.547556	0.252768	2.16624	0.0302927	0.486508
EML6	112.734	-0.360612	0.166503	-2.16579	0.0303271	0.486554
LINC00540	240.894	-0.333549	0.154104	-2.16443	0.0304312	0.487081
MRRF	578.974	-0.25772	0.11911	-2.16372	0.0304859	0.487081
NRCAM	595.711	-0.434721	0.200842	-2.16449	0.0304266	0.487081
OR2T10	16.1712	-0.53192	0.245834	-2.16374	0.0304844	0.487081
CD58	952.116	-0.396366	0.183396	-2.16125	0.0306758	0.489131
HMHB1	6.74992	-0.535152	0.247724	-2.16027	0.0307515	0.489131
PDAP1	399.699	0.289538	0.133995	2.16081	0.0307099	0.489131
PDPK1	297.647	0.309395	0.14317	2.16103	0.0306932	0.489131
WDR35	181.743	-0.372475	0.172442	-2.16	0.0307723	0.489131
PLEKHA2	1352.46	0.224602	0.104159	2.15634	0.0310574	0.493155
ALG1	114.595	0.408538	0.189499	2.15589	0.0310921	0.493201
RP11-439L18.1	5.4236	-0.4979	0.231071	-2.15475	0.0311817	0.494115
PDLIM2	11.0305	0.519662	0.241369	2.15298	0.0313204	0.495804
SLC35B1	313.264	0.409746	0.190455	2.1514	0.0314445	0.497261
CRYZ	306.252	-0.401987	0.186937	-2.15039	0.0315246	0.498017
RP11-714G18.1	34.2922	-0.515809	0.239951	-2.14965	0.0315832	0.498435
DPH5	377.178	-0.311053	0.144797	-2.14819	0.0316984	0.499743
GPRC5D	9.29217	0.513277	0.23923	2.14554	0.0319097	0.502561
RP4-647C14.2	6.7875	0.533992	0.248947	2.145	0.031953	0.502732
ACSS2	433.781	0.376833	0.175764	2.14397	0.0320354	0.503515
M6PR	749.753	0.216953	0.10122	2.14338	0.0320824	0.503742
GABPB1-AS1	569.211	-0.307009	0.143326	-2.14203	0.032191	0.504935
CTSA	161.811	0.494904	0.231238	2.14024	0.0323355	0.506174
MYDGF	289.602	0.490574	0.229212	2.14027	0.0323332	0.506174
LINC00158	144.606	-0.483889	0.226263	-2.13861	0.0324672	0.507723
IL7	65.222	-0.453114	0.21202	-2.13713	0.0325875	0.509089
PLAC8	1003.19	0.403045	0.188641	2.13657	0.0326334	0.509291
LYN	1509.3	-0.319411	0.149529	-2.13611	0.0326703	0.509353
DDX11-AS1	7.51564	-0.53938	0.252692	-2.13453	0.0327991	0.509986
IFRD1	442.972	-0.314988	0.147526	-2.13514	0.0327495	0.509986
PDE3B	279.626	-0.323705	0.151661	-2.1344	0.0328098	0.509986
LMTK2	354.714	0.255638	0.119849	2.133	0.0329248	0.51126
RP11-701H24.4	52.0404	-0.408059	0.191594	-2.12981	0.0331871	0.514506
TRAC	460.433	-0.279368	0.13118	-2.12965	0.0332004	0.514506
OSGEPL1	92.0675	-0.415425	0.195108	-2.1292	0.0332378	0.51457
SYNE3	1272.44	0.335963	0.157819	2.12878	0.0332721	0.514586
HSP90B1	10900	0.405114	0.190445	2.12719	0.0334041	0.516111
C4orf47	9.6485	-0.539552	0.253785	-2.12602	0.0335015	0.5171
CCR6	4.69301	0.48833	0.229907	2.12404	0.0336669	0.519134
RP11-295G20.2	52.7189	-0.407892	0.192096	-2.12337	0.0337225	0.519475
FGF2	35.3727	0.50134	0.236293	2.12169	0.0338637	0.520613
SERPINB9	691.208	-0.282253	0.133022	-2.12185	0.0338502	0.520613
LDLRAD4	251.138	-0.306616	0.144587	-2.12062	0.0339535	0.521475
RASSF4	331.849	-0.391468	0.184679	-2.11972	0.0340295	0.522123
ARF4	734.718	0.239565	0.113043	2.11923	0.0340707	0.522238
SEC61A2	96.7542	-0.414146	0.195571	-2.11763	0.0342067	0.523285
SSFA2	488.15	-0.333861	0.157637	-2.11792	0.0341821	0.523285
TRIT1	266.121	-0.37153	0.175488	-2.11713	0.0342489	0.523412
PSAP	1694.9	0.461892	0.218391	2.11498	0.0344319	0.525171
RPAIN	493.913	-0.247026	0.116777	-2.11537	0.0343981	0.525171
POLR2A	698.076	-0.285058	0.134978	-2.11188	0.0346964	0.528684
GALC	126.176	-0.327004	0.154899	-2.11108	0.0347655	0.529216
ARPC2	3998.07	0.264309	0.125231	2.11057	0.0348095	0.529365
AASS	10.4459	-0.535919	0.25404	-2.10959	0.0348941	0.530099
MAP3K9	222.865	0.298676	0.141606	2.10921	0.0349263	0.530099
JAKMIP1	122.144	0.45999	0.218542	2.10482	0.0353074	0.535357
ZNF772	88.5898	-0.34525	0.164367	-2.10048	0.0356864	0.540574
HERC1	1702.8	-0.255985	0.121916	-2.09969	0.0357562	0.541101
POLR1D	916.707	-0.272898	0.130024	-2.09882	0.0358326	0.541728
C11orf74	5.55476	-0.508517	0.24239	-2.09793	0.0359112	0.541782
LRRC34	11.2252	-0.52935	0.252348	-2.0977	0.035932	0.541782
ROBO1	4.68962	-0.503722	0.240143	-2.09759	0.0359413	0.541782
ZNF827	455.874	-0.254653	0.12143	-2.09712	0.0359829	0.541881
AP003068.23	8.25975	0.532332	0.254035	2.09551	0.036126	0.542633
DEF8	258.515	0.508225	0.242542	2.09541	0.0361349	0.542633
FBXL4	368.804	-0.327836	0.156473	-2.09516	0.0361572	0.542633
TMEM136	31.4594	-0.502815	0.24001	-2.09497	0.0361732	0.542633
FLVCR2	4.62957	-0.505233	0.241312	-2.09369	0.0362874	0.543819
HEATR6	118.359	0.31945	0.152767	2.0911	0.0365192	0.546762
HDGFL1	21.365	-0.498585	0.238784	-2.08802	0.0367965	0.549849
NCK1-AS1	40.7597	-0.450246	0.215598	-2.08835	0.0367659	0.549849
GNA15	7.32467	-0.522072	0.25024	-2.08628	0.036953	0.551656
PCYOX1	77.5539	-0.451282	0.216452	-2.08491	0.0370777	0.552983
GOLGA2P11	131.853	-0.372564	0.178739	-2.08441	0.0371233	0.553129
AC104024.1	101.047	-0.366616	0.176082	-2.08207	0.0373362	0.555656
S100PBP	870.826	0.232318	0.111597	2.08176	0.0373647	0.555656
TRIM25	795.427	0.313432	0.150777	2.07879	0.0376371	0.55917
RN7SL577P	33.7317	0.521183	0.250776	2.07828	0.0376834	0.55932
DPP4	73.8038	-0.442463	0.21301	-2.0772	0.0377834	0.559879
KDM1A	1700.79	-0.224022	0.107859	-2.077	0.0378015	0.559879
TMEM109	406.098	0.522707	0.251701	2.0767	0.0378296	0.559879
KIAA0922	2015.34	-0.308266	0.148607	-2.07437	0.0380447	0.562523
SUB1	6101.49	0.353826	0.170649	2.07341	0.0381338	0.563302
MAML2	261.979	0.326418	0.157499	2.07252	0.0382173	0.56346
POGLUT1	297.01	-0.304709	0.147001	-2.07283	0.0381877	0.56346
PTPLA	4.7023	0.489672	0.236374	2.0716	0.0383032	0.564187
AHI1	385.765	-0.429827	0.207593	-2.07052	0.0384033	0.565123
ZNF283	75.5821	-0.486346	0.234936	-2.07012	0.0384407	0.565136
TUBB2B	620.592	0.261905	0.126652	2.06791	0.0386489	0.567659
HLA-DOB	137.89	0.411086	0.198969	2.06609	0.0388204	0.569636
CDH26	12.413	-0.518221	0.251122	-2.06362	0.0390533	0.572335
TAP1	1725.29	0.461499	0.223664	2.06336	0.0390783	0.572335
ATXN10	738.079	-0.365811	0.177374	-2.06237	0.0391721	0.573166
MS4A14	7.49458	-0.522603	0.253848	-2.05873	0.0395203	0.577714
HELZ2	132.328	0.519623	0.252486	2.05802	0.0395879	0.578021
RP11-44F14.10	13.668	-0.518678	0.252063	-2.05773	0.0396161	0.578021
CNTRL	1702.27	-0.316466	0.154031	-2.05455	0.039922	0.578623
EMB	555.036	0.446546	0.217261	2.05535	0.0398457	0.578623
MIR600HG	250.241	0.415304	0.202174	2.0542	0.0399566	0.578623
NETO2	524.47	-0.293156	0.142676	-2.05469	0.039909	0.578623
RGS16	368.878	0.398919	0.194041	2.05585	0.0397974	0.578623
RP11-395G23.3	44.2816	-0.406743	0.197885	-2.05545	0.0398355	0.578623
S100Z	5.85463	0.506181	0.246328	2.05491	0.039888	0.578623
VASH2	931.306	-0.347493	0.169139	-2.05448	0.0399294	0.578623
TNXB	13.0462	0.515015	0.250849	2.05309	0.0400638	0.579633
SEMA4B	105.568	0.51757	0.252238	2.05191	0.0401783	0.580746
KIF26B	183.726	-0.408033	0.199229	-2.04806	0.0405541	0.585631
GFI1	41.0742	0.450676	0.220255	2.04615	0.0407412	0.587155
RYK	245.182	0.362577	0.177228	2.04582	0.0407736	0.587155
TUBB3	17.5338	0.519782	0.254046	2.04601	0.0407551	0.587155
LMCD1	52.1801	-0.399817	0.195482	-2.04529	0.0408266	0.587372
SPTAN1	2028.13	-0.211456	0.10357	-2.04168	0.0411835	0.591956
ZNF236	308.497	-0.260026	0.127416	-2.04077	0.0412735	0.592698
CLDN14	53.8244	-0.4672	0.229081	-2.03945	0.0414051	0.594037
LNX1	53.6784	-0.398201	0.195306	-2.03886	0.0414641	0.594331
LRRC59	862.574	0.403389	0.197998	2.03733	0.0416166	0.595965
MERTK	5.22488	0.467044	0.229332	2.03654	0.0416961	0.596551
ELK3	40.6142	0.470594	0.231163	2.03577	0.0417734	0.597105
PRKACB	58.1408	-0.427175	0.209922	-2.03492	0.0418588	0.597404
XYLB	30.4988	0.476607	0.234229	2.03479	0.0418716	0.597404
MRPL32	561.05	-0.288156	0.141679	-2.03387	0.0419643	0.598175
POT1	473.194	-0.317527	0.156198	-2.03285	0.0420676	0.599096
ARL11	73.6129	0.354239	0.174349	2.03178	0.042176	0.599143
HSPA7	109.276	0.452433	0.222646	2.03208	0.042146	0.599143
UBL3	177.767	0.361579	0.177972	2.03167	0.0421872	0.599143
FTH1P16	4.47801	-0.466787	0.229845	-2.03088	0.0422671	0.599501
LPCAT3	158.04	0.329971	0.162495	2.03066	0.0422899	0.599501
GABARAPL2	301.146	-0.263473	0.129804	-2.02977	0.0423794	0.600151
HLA-DOA	671.502	0.373109	0.183873	2.02917	0.0424407	0.600151
PIK3R3	441.975	-0.247019	0.12174	-2.02906	0.0424522	0.600151
RIMKLB	10.86	0.514808	0.253905	2.02756	0.0426049	0.60176
COTL1	1780.12	0.320684	0.158194	2.02716	0.0426464	0.601797
ABCB7	378.447	-0.286774	0.141521	-2.02637	0.0427264	0.601828
KCNC4	12.4246	-0.509997	0.251672	-2.02644	0.0427199	0.601828
TDP1	688.136	-0.215671	0.106472	-2.02561	0.0428052	0.602389
CTD-2245F17.3	8.56907	0.514317	0.254048	2.02448	0.0429204	0.602912
RP11-473M20.16	12.6959	0.510096	0.251942	2.02466	0.0429026	0.602912
TMEM67	116.92	-0.397876	0.196621	-2.02356	0.043015	0.603693
KIF3A	285.966	-0.335286	0.165744	-2.02291	0.0430819	0.604084
AFF3	168.427	0.418698	0.207146	2.02126	0.0432524	0.604283
CAV1	67.1864	-0.363131	0.179575	-2.02218	0.0431582	0.604283
GPR52	74.0758	0.37433	0.185187	2.02136	0.043242	0.604283
TSEN2	165.496	-0.319936	0.158255	-2.02165	0.0432124	0.604283
ABHD11	44.5148	0.4944	0.244741	2.02009	0.0433741	0.604891
PMAIP1	1500.02	-0.341687	0.169121	-2.02037	0.0433455	0.604891
ANKRD10	1068.67	-0.205453	0.101816	-2.01787	0.0436046	0.605375
CCDC138	262.638	-0.421397	0.208778	-2.0184	0.0435493	0.605375
FNIP2	5.1266	-0.497232	0.246273	-2.01903	0.0434844	0.605375
PRDM2	884.892	-0.213141	0.105615	-2.01809	0.0435815	0.605375
ZNF250	105.284	-0.327176	0.162136	-2.01791	0.0436007	0.605375
STK32A	10.161	-0.511857	0.253854	-2.01634	0.0437644	0.607049
CYFIP1	265.8	-0.348032	0.172805	-2.01401	0.0440085	0.608253
LRCH3	717.611	-0.245295	0.121783	-2.01419	0.0439896	0.608253
RP11-120D5.1	16.0407	-0.506757	0.251615	-2.01402	0.0440075	0.608253
TTC21B	415.141	-0.406139	0.201622	-2.01436	0.0439719	0.608253
UTP3	253.667	0.342682	0.170404	2.011	0.0443251	0.612082
LRBA	3152.58	-0.357513	0.177903	-2.0096	0.0444741	0.612747
NIPAL1	131.713	0.430366	0.214131	2.00983	0.0444495	0.612747
PTBP2	365.483	-0.408261	0.203173	-2.00942	0.0444921	0.612747
KLK1	51.4786	0.475081	0.236505	2.00875	0.0445633	0.613182
GABRA4	269.615	0.342774	0.170755	2.0074	0.044707	0.613521
JTB	922.518	0.2761	0.13753	2.00756	0.0446905	0.613521
RP11-861E21.2	30.712	-0.447086	0.222669	-2.00785	0.0446588	0.613521
CTB-41I6.1	4.41206	-0.466021	0.23255	-2.00397	0.0450738	0.618006
SIRPG	15.3239	0.501682	0.250441	2.00319	0.0451568	0.618596
SNORD88A	5.24402	0.481441	0.240389	2.00276	0.0452029	0.618679
RP11-746P2.3	6.71994	-0.444585	0.222129	-2.00147	0.0453414	0.619556
WASF1	148.108	-0.358692	0.179219	-2.00142	0.045347	0.619556
ATHL1	50.6901	0.507745	0.254037	1.9987	0.0456403	0.623013
EPHX2	58.6412	-0.362162	0.181249	-1.99815	0.0457007	0.623287
STARD3NL	615.684	-0.266243	0.133399	-1.99584	0.0459515	0.626155
MTMR9	410.228	-0.321702	0.161253	-1.99502	0.0460408	0.62682
ZFAS1	564.956	-0.245856	0.123488	-1.99092	0.0464892	0.632368
LMO7	833.112	-0.301744	0.15163	-1.99	0.0465913	0.6332
PKIG	165.93	0.374949	0.188838	1.98556	0.0470819	0.639305
ADAMTS4	6.86537	0.502663	0.253243	1.98491	0.0471547	0.639732
RP11-673E1.3	9.60927	-0.502237	0.253093	-1.9844	0.0472117	0.639945
SYPL1	297.336	0.391341	0.197286	1.98362	0.0472977	0.639989
TNRC18P1	9.57123	0.503026	0.253581	1.98369	0.0472907	0.639989
C1orf61	41.9427	-0.459061	0.231676	-1.98148	0.047538	0.641555
CLPTM1L	1167.92	0.377919	0.190667	1.98209	0.0474693	0.641555
MT-CO3	33226.7	-0.203225	0.102548	-1.98175	0.0475076	0.641555
LDLRAP1	320.721	0.477372	0.24103	1.98055	0.0476421	0.6424
DDX58	185.095	0.408221	0.206222	1.97952	0.0477577	0.64275
LETM2	29.363	-0.442033	0.223338	-1.97921	0.0477927	0.64275
SFN	6.66481	0.479812	0.242337	1.97994	0.0477106	0.64275
RNF146	206.196	-0.311928	0.157675	-1.97829	0.0478955	0.643573
HESX1	14.7381	-0.489769	0.24766	-1.97759	0.0479753	0.643997
RP11-305P22.9	34.7562	-0.502288	0.25403	-1.97728	0.0480103	0.643997
STX2	220.265	-0.371537	0.187943	-1.97686	0.048058	0.644077
CFTR	8.04782	-0.498656	0.25246	-1.97519	0.0482463	0.646041
RP11-162A12.2	10.7988	0.498564	0.252566	1.97399	0.0483825	0.646745
USP48	1464.4	-0.372547	0.188702	-1.97425	0.0483528	0.646745
KB-431C1.4	17.2806	-0.499222	0.253075	-1.97262	0.0485383	0.648268
ATP5L	1192.49	0.179415	0.0909861	1.97189	0.0486216	0.64873
SMAP2	1853.29	-0.307608	0.156021	-1.97159	0.0486568	0.64873
RSL24D1P8	5.23037	-0.47746	0.242222	-1.97117	0.0487043	0.648804
IFI6	90.763	0.500236	0.254031	1.96919	0.0489312	0.651265
EAF2	349.922	0.325696	0.16553	1.9676	0.0491146	0.653143
JMY	375.11	-0.34298	0.174536	-1.9651	0.0494029	0.654166
MCOLN2	1011.9	-0.374833	0.190644	-1.96615	0.0492818	0.654166
RGS2	4.38304	-0.451922	0.229943	-1.96537	0.0493717	0.654166
SLC41A2	174.264	0.375497	0.190956	1.96641	0.0492516	0.654166
TAF3	103.419	0.306111	0.155751	1.96538	0.0493697	0.654166
HLX	4.49739	0.437334	0.22263	1.9644	0.0494839	0.654678
FILIP1L	35.2358	0.470592	0.23964	1.96374	0.0495597	0.655121
AGPAT4	68.7749	-0.375694	0.191428	-1.96258	0.0496946	0.655783
CTB-131B5.2	13.1108	0.498646	0.254047	1.96281	0.0496685	0.655783
IGF2R	1023.77	-0.215223	0.109768	-1.96071	0.0499129	0.656533
KLF10	273.332	0.241129	0.122968	1.96091	0.0498897	0.656533
PRDM4	297.409	-0.221795	0.113124	-1.96064	0.0499213	0.656533
ZNF57	24.4917	-0.484386	0.246938	-1.96157	0.0498128	0.656533
CHKA	239.54	-0.270154	0.137848	-1.95979	0.0500199	0.657271
IFNGR2	554.012	-0.244545	0.124859	-1.95857	0.0501634	0.658597
KB-1615E4.2	95.9485	-0.351919	0.179939	-1.95577	0.050492	0.66109
MEF2A	790.506	0.278183	0.142186	1.95647	0.0504095	0.66109
MEST	93.1212	-0.353391	0.180717	-1.9555	0.0505243	0.66109
SLC38A7	52.4358	0.473279	0.241949	1.95611	0.0504521	0.66109
CCDC53	132.889	0.339577	0.173714	1.9548	0.0506065	0.661607
GPR65	632.388	-0.369228	0.189052	-1.95304	0.0508143	0.661756
NLRP11	138.844	-0.349473	0.178915	-1.95329	0.0507847	0.661756
P2RY1	371.091	-0.284552	0.145708	-1.9529	0.0508319	0.661756
TCF19	621.717	0.298335	0.152697	1.95377	0.0507279	0.661756
TTC12	138.471	-0.310343	0.158837	-1.95385	0.0507194	0.661756
RFX3	498.679	-0.414516	0.212556	-1.95015	0.0511579	0.665439
EMR4P	8.83694	-0.491155	0.252261	-1.94701	0.051533	0.669442
RNF43	159.06	-0.259511	0.133322	-1.94649	0.0515954	0.669442
ZNF442	8.1947	-0.492661	0.253084	-1.94663	0.0515788	0.669442
RP1-65P5.5	5.4929	-0.461723	0.2373	-1.94573	0.0516867	0.670064
ETV5	23.8384	0.437508	0.224957	1.94485	0.0517926	0.670874
RP11-367G18.1	58.3849	-0.455417	0.234405	-1.94286	0.052033	0.673424
ARHGAP23	28.0101	0.485849	0.250219	1.9417	0.0521739	0.673558
ARPC5L	603.382	0.257955	0.132838	1.94188	0.0521519	0.673558
NOTCH2	1057.4	-0.239065	0.123101	-1.94202	0.0521353	0.673558
C2CD2	148.146	-0.271831	0.140098	-1.94029	0.0523449	0.674639
DNAJC18	227.387	-0.290615	0.149777	-1.94032	0.0523406	0.674639
HUWE1	4931.5	-0.199957	0.103181	-1.93793	0.0526323	0.677777
ALPK1	498.554	-0.33188	0.171418	-1.93608	0.0528577	0.680115
ARMC2	4.18484	-0.447702	0.231487	-1.93402	0.0531105	0.680408
C17orf49	13.5643	-0.491089	0.253957	-1.93374	0.0531445	0.680408
CNGA1	22.5303	0.478535	0.247448	1.93388	0.0531278	0.680408
DCUN1D2	87.3777	-0.326073	0.168502	-1.93513	0.052974	0.680408
PYGL	34.9749	-0.428254	0.221327	-1.93494	0.0529972	0.680408
ZNF491	29.2723	-0.427747	0.221132	-1.93435	0.0530702	0.680408
BNIP3L	979.313	-0.366143	0.189458	-1.93258	0.0532881	0.681171
STT3A	1638.54	0.222927	0.115354	1.93255	0.0532922	0.681171
DNAJB9	262.398	0.302161	0.156428	1.93164	0.0534044	0.682041
MCU	176.859	0.327784	0.169744	1.93105	0.0534764	0.682398
WDR27	197.617	-0.302729	0.156822	-1.9304	0.0535576	0.68287
AL163953.2	4.14723	-0.447189	0.2318	-1.9292	0.0537057	0.683069
PILRA	4.89969	0.468637	0.242917	1.92921	0.0537048	0.683069
RP11-796G6.1	11.171	-0.490039	0.254003	-1.92926	0.0536983	0.683069
ANG	10.3133	0.488742	0.253478	1.92815	0.0538368	0.684175
RP11-423H2.3	4.7876	0.473048	0.245532	1.92663	0.0540264	0.686019
PLCG2	4556.75	-0.245576	0.12755	-1.92532	0.0541888	0.687518
RAPGEF2	506.994	0.268517	0.139698	1.92213	0.0545895	0.692034
ADCY10P1	23.7268	-0.455592	0.237265	-1.92018	0.0548351	0.693442
MTHFD1L	525.398	-0.229686	0.119597	-1.9205	0.0547945	0.693442
MYB	464.676	-0.262933	0.136923	-1.9203	0.0548196	0.693442
FLT1	14.3142	0.48186	0.251084	1.91912	0.054969	0.694568
RPS3P2	5.97893	-0.468058	0.244222	-1.91652	0.0552985	0.698161
DYM	494.123	-0.273689	0.143149	-1.91192	0.0558863	0.702142
EPB41L4A-AS1	211.781	-0.23619	0.123485	-1.91271	0.0557851	0.702142
KIAA0513	8.85568	0.484494	0.253316	1.91261	0.0557984	0.702142
PAM	502.006	-0.352693	0.184469	-1.91193	0.0558847	0.702142
RP11-348N5.7	9.82604	-0.485756	0.254024	-1.91225	0.0558446	0.702142
SDF2L1	204.56	0.477192	0.249363	1.91364	0.0556657	0.702142
RP3-486I3.7	22.1974	-0.479504	0.250881	-1.91128	0.055968	0.702599
CLIC1	2092.82	0.297047	0.155602	1.90902	0.0562601	0.703446
GATM	1002.71	-0.200623	0.105129	-1.90835	0.0563465	0.703446
IGHG3	19.0583	0.484158	0.253508	1.90983	0.0561551	0.703446
MTAP	586.525	-0.363154	0.190304	-1.90829	0.0563539	0.703446
RPL9P33	4.51717	0.461357	0.241731	1.90856	0.0563192	0.703446
TRAM1	1694.66	0.239952	0.125682	1.9092	0.0562366	0.703446
TRIM45	16.7629	-0.47417	0.24839	-1.90897	0.0562655	0.703446
KIAA1407	37.498	-0.430216	0.225868	-1.90472	0.0568161	0.708643
ERLEC1	591.247	0.302779	0.159042	1.90377	0.0569404	0.70905
MDS2	5.69964	-0.460787	0.242017	-1.90394	0.0569177	0.70905
CAMLG	343.675	-0.324115	0.170309	-1.9031	0.0570269	0.709555
SFT2D3	93.8852	-0.330721	0.173815	-1.90272	0.057077	0.709608
CTD-2587H24.14	5.22869	0.451731	0.237708	1.90036	0.0573853	0.710797
INSR	908.254	-0.24846	0.130752	-1.90023	0.0574024	0.710797
RP11-159H10.3	45.1368	-0.361564	0.190189	-1.90108	0.0572918	0.710797
RP11-730K11.1	24.296	-0.446085	0.234729	-1.90043	0.0573771	0.710797
VMP1	2607.8	-0.426908	0.224661	-1.90024	0.0574021	0.710797
RP1-155D22.2	9.66617	-0.481145	0.253491	-1.89808	0.0576858	0.713735
RPL7P18	8.53319	-0.474992	0.250336	-1.89742	0.0577732	0.714245
ABCA2	11.467	0.458447	0.24168	1.89692	0.0578385	0.714481
VWDE	156.16	-0.386708	0.20412	-1.89451	0.058157	0.717842
RNA5SP221	18.5944	-0.478802	0.252821	-1.89384	0.0582463	0.718372
ZFAND1	441.422	-0.363226	0.191969	-1.8921	0.0584773	0.720646
C8orf37	46.0602	-0.367544	0.194343	-1.89121	0.0585957	0.721529
CIITA	838.636	0.435525	0.230532	1.88922	0.0588625	0.723088
CXorf38	323.209	-0.334867	0.177193	-1.88984	0.0587787	0.723088
WDR11	942.71	-0.261006	0.138154	-1.88923	0.0588605	0.723088
PECR	131.204	0.276646	0.146463	1.88885	0.0589118	0.723119
TRMT112	500.314	0.241741	0.128059	1.88773	0.0590623	0.724391
IVNS1ABP	1122.01	-0.304125	0.161163	-1.88706	0.0591517	0.724913
RP11-77K12.9	4.63459	-0.43801	0.232204	-1.88632	0.0592521	0.725569
GPD2	567.3	0.318506	0.168985	1.88481	0.059455	0.727476
RP11-731C17.2	19.2655	-0.467151	0.248067	-1.88316	0.0596785	0.729635
CEP68	145.653	-0.265272	0.140909	-1.88257	0.0597587	0.730038
SMIM3	5.43162	-0.461737	0.245377	-1.88175	0.0598706	0.730827
MYO1E	1966	-0.225142	0.119709	-1.88075	0.0600056	0.731898
EIF3H	2921.75	-0.188599	0.100321	-1.87996	0.0601133	0.732634
CLASP1	1330.04	-0.226659	0.120621	-1.8791	0.0602304	0.733483
TMED2	2024.78	0.273779	0.145874	1.87681	0.0605436	0.736717
MAGI2	4.37317	0.446188	0.237796	1.87635	0.0606072	0.736911
RN7SL597P	3662.51	0.437265	0.233182	1.87521	0.0607634	0.73823
ULBP2	4.48496	-0.440812	0.2352	-1.8742	0.0609022	0.739335
ZNF550	153.313	-0.292761	0.156266	-1.87348	0.061002	0.739966
RN7SL555P	206.731	0.475101	0.253794	1.872	0.061207	0.741871
GSTA4	8.78319	-0.475167	0.253959	-1.87104	0.06134	0.741887
HYOU1	2648.88	0.399519	0.213538	1.87095	0.0613522	0.741887
ISG15	416.68	0.470999	0.251683	1.8714	0.06129	0.741887
WIPF2	221.861	0.240605	0.128712	1.86932	0.061578	0.744035
C1QTNF3	16.2567	-0.472888	0.253116	-1.86826	0.0617257	0.744076
ESR1	52.5956	-0.466119	0.24947	-1.86843	0.0617015	0.744076
RP11-649E7.5	4.96917	-0.438426	0.234584	-1.86895	0.0616297	0.744076
COPG1	1208.82	0.342268	0.183325	1.867	0.0619023	0.745623
NDUFA9	227.555	0.311398	0.166823	1.86664	0.061952	0.745642
PALD1	158.346	0.432258	0.231621	1.86623	0.0620098	0.745757
SEMA4A	235.218	0.43566	0.233495	1.86582	0.0620666	0.74586
RP5-1180E21.5	55.629	-0.42508	0.227977	-1.86457	0.0622412	0.746993
TXLNGY	1528.69	0.351047	0.188284	1.86446	0.0622575	0.746993
UNC13C	1035.89	-0.353086	0.189563	-1.86263	0.0625139	0.749489
ATP6V0A2	504.013	-0.220381	0.118385	-1.86157	0.0626634	0.750698
SEPT10	1046.74	-0.416068	0.223641	-1.86043	0.0628247	0.751467
DYRK2	506.984	0.322914	0.17355	1.86064	0.0627949	0.751467
EPAS1	6.39047	-0.453752	0.244105	-1.85884	0.0630498	0.753576
ATXN1	1667.16	-0.227788	0.122573	-1.85838	0.0631147	0.75377
HILPDA	166.679	-0.342114	0.184211	-1.85719	0.0632846	0.754633
TNF	309.522	0.454512	0.244696	1.85746	0.0632463	0.754633
RP11-402J6.1	26.8092	-0.42071	0.226653	-1.85618	0.0634275	0.755172
TRAJ51	8.26385	-0.467935	0.25207	-1.85637	0.0634011	0.755172
SEC61A1	2213.42	0.376644	0.203043	1.855	0.0635965	0.756603
CXXC5	370.387	0.316155	0.170583	1.85338	0.0638285	0.758196
PRR13	298.911	0.257213	0.138769	1.85353	0.063806	0.758196
PLD6	86.1472	0.329449	0.177814	1.85278	0.0639143	0.758256
RBBP9	309.201	-0.323144	0.174518	-1.85163	0.0640787	0.758256
RP11-390F4.6	14.6684	0.466015	0.251608	1.85215	0.0640041	0.758256
RP11-400F19.6	70.0553	0.44683	0.241306	1.85171	0.0640672	0.758256
STARD5	67.2782	0.356765	0.192583	1.85253	0.0639503	0.758256
ITSN1	215.195	-0.273949	0.14801	-1.85088	0.0641861	0.758947
POU5F1	11.5297	0.469767	0.254005	1.84944	0.0643942	0.760797
TLR1	391.117	-0.32663	0.176641	-1.84912	0.0644409	0.760797
SCAMP4	82.5546	0.447363	0.242005	1.84857	0.0645204	0.761154
ARNTL2	1068.91	-0.353633	0.19144	-1.84723	0.0647136	0.761859
CFL1P1	4.1507	0.437721	0.237058	1.84648	0.0648232	0.761859
MAFA	4.42563	0.405677	0.21962	1.84717	0.0647218	0.761859
RP11-195F19.9	5.07392	-0.445771	0.24142	-1.84645	0.0648264	0.761859
RP11-434P11.1	15.1348	-0.448457	0.242837	-1.84674	0.0647844	0.761859
GMPPB	335.741	0.448567	0.243009	1.84588	0.0649092	0.762053
ZNF337	286.65	-0.276107	0.149598	-1.84566	0.0649415	0.762053
GDPGP1	28.7264	0.423994	0.229915	1.84413	0.0651643	0.763946
RP11-434P11.2	17.8874	-0.441413	0.239394	-1.84387	0.0652016	0.763946
IRF1	656.625	0.375816	0.204034	1.84192	0.0654864	0.766701
CH507-513H4.3	14.2823	0.448084	0.243418	1.8408	0.0656509	0.766886
RP11-357N13.6	35.7843	-0.41082	0.223172	-1.84082	0.0656473	0.766886
TRI-TAT2-3	16.7178	0.453546	0.246373	1.84089	0.065637	0.766886
AC006129.1	15.2661	0.449001	0.244041	1.83985	0.0657896	0.767926
BEND5	53.7672	0.364501	0.198256	1.83854	0.065983	0.769219
CNOT6L	451.226	-0.456474	0.248387	-1.83775	0.0660993	0.769219
REPS2	275.72	-0.32792	0.178373	-1.8384	0.0660036	0.769219
SEC61B	1211.91	0.261581	0.14233	1.83786	0.0660837	0.769219
C15orf39	509.147	0.466475	0.253893	1.83729	0.0661674	0.769432
RP11-568N6.1	158.815	0.32992	0.179623	1.83674	0.0662482	0.769793
BRPF3	178.049	0.324011	0.176466	1.83612	0.0663405	0.770003
CTSS	970.702	0.221322	0.120549	1.83594	0.0663658	0.770003
CCAT1	15.8726	-0.457231	0.249449	-1.83296	0.0668083	0.774386
TMEM184B	122.892	0.452941	0.247141	1.83272	0.0668438	0.774386
ARHGAP24	11.4294	0.464635	0.253685	1.83154	0.0670192	0.775258
PPP1R2	677.144	0.327782	0.178945	1.83174	0.06699	0.775258
FAM69A	177.863	0.36262	0.19812	1.83031	0.0672042	0.776817
SRSF8	347.568	0.208668	0.114037	1.82983	0.0672756	0.77706
GHET1	5.6261	-0.450396	0.24648	-1.82732	0.0676524	0.779666
RP11-37J13.1	19.7811	-0.458949	0.251134	-1.82751	0.0676232	0.779666
USF1	452.905	0.358749	0.196264	1.82789	0.0675665	0.779666
LINC01232	65.8346	0.339074	0.185648	1.82644	0.0677843	0.780604
DAZAP2	935.378	0.174075	0.0953884	1.8249	0.0680155	0.782684
OR51I1	5.13215	-0.452234	0.247966	-1.82378	0.0681857	0.78406
AC008697.1	7.9347	0.462611	0.253733	1.82322	0.0682701	0.784355
NDUFB1	414.482	0.242911	0.133253	1.82294	0.0683128	0.784355
TTC39B	13.4299	0.461522	0.25334	1.82175	0.0684925	0.785834
ZMYM2	1519.68	-0.368901	0.20267	-1.82021	0.0687277	0.787949
RP11-342M1.3	25.5244	-0.408043	0.224401	-1.81836	0.0690084	0.790478
TMEM39A	466.445	0.231841	0.127519	1.81809	0.0690506	0.790478
MRPL45	311.295	-0.204619	0.112575	-1.81761	0.0691232	0.790725
KCNQ1OT1	644.047	-0.297856	0.16398	-1.81642	0.0693067	0.791653
SPATS2L	305.038	0.234985	0.12935	1.81666	0.0692693	0.791653
GALNT7	593.834	-0.375556	0.206817	-1.81588	0.0693881	0.791997
LINC00871	24.9269	-0.424967	0.234161	-1.81485	0.0695469	0.792886
NDNL2	693.412	-0.298937	0.16473	-1.81471	0.0695685	0.792886
PIP4K2C	130.786	0.311961	0.172069	1.813	0.0698313	0.794096
SUMF1	69.7749	0.329729	0.181901	1.81269	0.06988	0.794096
TCFL5	64.641	-0.350559	0.193315	-1.81341	0.0697691	0.794096
USP49	191.129	-0.25227	0.139133	-1.81316	0.0698076	0.794096
KIAA0040	595.273	0.286276	0.158082	1.81093	0.0701513	0.795425
MANBA	247.001	-0.358482	0.19793	-1.81116	0.0701158	0.795425
VDR	96.3482	0.43144	0.238227	1.81104	0.0701343	0.795425
C1orf186	303.597	0.343723	0.189857	1.81043	0.0702285	0.795717
CST3	69.111	0.458986	0.253576	1.81005	0.0702875	0.795802
CREB3	224.949	0.359213	0.198544	1.80924	0.0704142	0.796449
CYLD	1752.42	-0.293144	0.162046	-1.80902	0.0704476	0.796449
ATP2A2	1413.32	0.215278	0.119107	1.80743	0.0706945	0.797553
CDCA7	624.95	0.305569	0.169052	1.80755	0.0706773	0.797553
CHD6	745.101	-0.222792	0.123347	-1.80622	0.0708841	0.797553
IGHV4-31	9.13283	-0.452441	0.250556	-1.80575	0.0709578	0.797553
PSRC1	22.2503	0.44764	0.247805	1.80642	0.0708524	0.797553
PTPN21	5.76955	-0.452472	0.250567	-1.80579	0.0709509	0.797553
RN7SL559P	80.6986	0.43825	0.242547	1.80687	0.0707829	0.797553
ZSWIM6	171.534	0.289145	0.159988	1.80728	0.070718	0.797553
CCDC109B	117.901	0.313759	0.173817	1.80511	0.0710576	0.797858
SRPR	1186.87	0.327623	0.181517	1.80491	0.0710881	0.797858
GCA	235.087	-0.312072	0.172949	-1.80442	0.0711655	0.798148
CCDC69	1314.12	0.342324	0.189794	1.80366	0.0712847	0.798521
DERL3	179.287	0.456833	0.25336	1.80309	0.0713734	0.798521
PSMB9	434.006	0.418544	0.232174	1.80272	0.0714319	0.798521
RP11-566H8.3	115.855	-0.335552	0.186153	-1.80256	0.0714569	0.798521
RP11-678G15.1	6.79796	-0.448731	0.248879	-1.80301	0.0713869	0.798521
FZD4	6.88392	-0.454085	0.252312	-1.7997	0.0719085	0.802407
SCYL3	225.117	-0.271551	0.150877	-1.79982	0.0718889	0.802407
BIVM	205.033	-0.356183	0.198077	-1.79821	0.0721441	0.802635
NUB1	854.436	-0.2772	0.154109	-1.79872	0.0720627	0.802635
PLBD2	44.009	0.435156	0.241924	1.79874	0.0720606	0.802635
SLC36A1	103.291	0.367471	0.204338	1.79835	0.0721222	0.802635
TSPAN5	8.0687	0.444086	0.246999	1.79793	0.0721884	0.802635
FMN1	12.0088	0.452741	0.251961	1.79687	0.0723565	0.803926
ATP2A3	531.922	0.450659	0.251172	1.79423	0.0727769	0.807136
LINC01160	19.9567	0.435655	0.242794	1.79434	0.0727594	0.807136
ZNF483	5.82017	-0.447534	0.249452	-1.79407	0.0728019	0.807136
ZNF33B	398.014	-0.389621	0.217338	-1.7927	0.0730217	0.808993
BACH1	777.67	-0.314738	0.175767	-1.79065	0.0733488	0.809369
CAMK2D	417.25	0.330799	0.184656	1.79143	0.073224	0.809369
DGCR11	18.4478	0.420428	0.234799	1.79059	0.0733593	0.809369
GNG2	990.25	-0.292987	0.163612	-1.79075	0.0733339	0.809369
RRM2	1565.62	0.2816	0.157223	1.79109	0.0732789	0.809369
ZHX3	188.092	0.261186	0.145871	1.79052	0.0733697	0.809369
IGLV6-57	12.0594	0.444088	0.248222	1.78908	0.0736027	0.809664
PANK2	526.401	-0.218196	0.121962	-1.78906	0.0736059	0.809664
PHLPP2	189.56	-0.258545	0.144449	-1.78987	0.0734743	0.809664
ZNF214	8.8703	-0.442743	0.247387	-1.78967	0.0735064	0.809664
FAAH2	34.9999	-0.417797	0.233572	-1.78873	0.0736589	0.809672
PGAP1	124.726	-0.381842	0.213605	-1.78761	0.0738392	0.811077
ADPRH	337.376	-0.258017	0.144386	-1.787	0.0739378	0.811279
CTC-301O7.4	5.53941	0.445741	0.249457	1.78685	0.0739625	0.811279
ZNF165	53.5865	-0.388325	0.217482	-1.78555	0.0741726	0.812431
ZNRD1-AS1	183.563	-0.297116	0.166385	-1.78572	0.074145	0.812431
BAK1	154.521	0.401324	0.225166	1.78235	0.0746929	0.813128
EIF4A2	3509.44	-0.313649	0.175751	-1.78463	0.0743221	0.813128
ENTPD7	117.259	0.306247	0.171692	1.7837	0.074472	0.813128
HERPUD1	1657.92	0.276685	0.155179	1.783	0.0745861	0.813128
HPSE	14.5795	-0.449121	0.251914	-1.78284	0.0746128	0.813128
KIAA2013	211.683	0.379331	0.212822	1.78239	0.0746862	0.813128
LY6G5B	16.8883	0.440992	0.247436	1.78224	0.0747093	0.813128
MCEE	101.625	0.286656	0.160724	1.78353	0.0745002	0.813128
RP5-1000K24.2	18.4034	-0.432464	0.242369	-1.78432	0.0743716	0.813128
CNN2P6	5.46634	-0.427054	0.239707	-1.78157	0.0748199	0.813758
RP11-554J4.1	25.8412	-0.423637	0.237863	-1.78101	0.0749101	0.814167
SLC25A3	4395.97	-0.145669	0.0818057	-1.78068	0.0749653	0.814195
CALHM1	9.8081	0.447358	0.25134	1.7799	0.0750931	0.814882
RHOH	706.199	-0.221297	0.124349	-1.77965	0.075134	0.814882
PREB	454.186	0.424343	0.238562	1.77875	0.0752808	0.815332
RAB35	498.744	0.356037	0.200134	1.779	0.0752402	0.815332
PLAGL2	290.065	0.349133	0.196425	1.77743	0.0754971	0.815728
RIMBP2	6.03837	-0.403983	0.227242	-1.77777	0.0754424	0.815728
RP11-134O21.1	66.7452	-0.362302	0.203856	-1.77724	0.0755284	0.815728
ST6GAL1	4153.5	-0.248115	0.139565	-1.77777	0.0754417	0.815728
RFK	161.286	0.345458	0.194491	1.77622	0.0756969	0.816978
ZNF540	14.0364	-0.448226	0.252399	-1.77586	0.0757555	0.817039
RP11-764K9.2	25.1059	0.446774	0.251627	1.77554	0.0758088	0.817044
ARID2	879.752	-0.257596	0.145193	-1.77416	0.0760364	0.817633
GPATCH2L	1079.06	-0.221429	0.124826	-1.77391	0.0760783	0.817633
GRN	1146.27	0.450167	0.253665	1.77465	0.0759553	0.817633
RP11-708J19.1	13.7886	0.446246	0.251536	1.77409	0.076049	0.817633
TOMM40	507.1	0.363613	0.205013	1.77361	0.0761278	0.817633
BCL11A	208.758	0.320188	0.180563	1.77327	0.0761833	0.817662
CLSTN1	325.13	0.300832	0.169682	1.77291	0.0762434	0.817739
C22orf29	149.031	0.363545	0.205156	1.77204	0.0763881	0.818157
GPR107	308.946	-0.231883	0.130838	-1.7723	0.0763449	0.818157
SBF2	57.0443	0.404918	0.228719	1.77037	0.0766654	0.820559
RP11-95M15.1	6.8312	-0.437205	0.247004	-1.77003	0.0767222	0.820599
SEMA4D	492.36	0.287011	0.162198	1.76951	0.0768089	0.820958
KDELC1P1	12.7887	-0.445096	0.251662	-1.76863	0.0769556	0.821958
CCDC74A	203.749	-0.388507	0.2198	-1.76755	0.0771368	0.822758
GAS2L3	47.6509	-0.385955	0.218351	-1.76759	0.0771292	0.822758
ANKAR	26.0254	-0.413109	0.233982	-1.76556	0.0774698	0.825171
KCNMB1	8.99047	-0.43377	0.245645	-1.76584	0.0774219	0.825171
NUDT17	38.4286	0.421282	0.238662	1.76518	0.077533	0.825275
C3orf58	651.786	0.265952	0.150812	1.76346	0.0778222	0.826836
GAS5	3823.6	-0.247979	0.140589	-1.76385	0.0777565	0.826836
PRR18	24.9797	-0.429782	0.243729	-1.76336	0.07784	0.826836
SHF	5.33009	-0.425371	0.241373	-1.7623	0.0780182	0.82816
LINC00894	17.4559	-0.430786	0.244719	-1.76033	0.078352	0.83075
RN7SL237P	7.24466	0.394848	0.224317	1.76023	0.0783696	0.83075
PSMD11	656.486	0.216499	0.123026	1.75979	0.078444	0.830969
CFAP54	82.8983	-0.380704	0.216527	-1.75823	0.0787086	0.832444
RP11-552M11.8	14.328	-0.432626	0.246048	-1.7583	0.0786964	0.832444
TRIQK	130.416	-0.383762	0.218292	-1.75802	0.0787447	0.832444
MICAL2	7.8047	0.445768	0.253739	1.7568	0.0789522	0.833498
RN7SL38P	125.56	0.34113	0.194153	1.75702	0.0789148	0.833498
CEP70	20.3678	0.445728	0.253863	1.75578	0.0791252	0.834186
SNX29	1010.85	-0.216328	0.1232	-1.75591	0.0791038	0.834186
RN7SL645P	54.5166	0.36472	0.207786	1.75526	0.0792144	0.834558
PEX1	438.685	-0.306914	0.174947	-1.75432	0.0793749	0.835679
IKZF2	6895.43	-0.319765	0.182389	-1.75321	0.0795663	0.837124
BCL7A	68.9225	-0.369465	0.21078	-1.75285	0.0796283	0.837207
ZFP90	346.866	-0.318547	0.181816	-1.75203	0.079769	0.838117
ACSL5	617.798	0.186625	0.106606	1.75061	0.0800133	0.838974
FAM92A1	87.8855	-0.379132	0.216542	-1.75084	0.0799728	0.838974
SLC48A1	21.9806	0.444746	0.253978	1.75112	0.0799248	0.838974
AL121989.1	4.42235	0.417185	0.238465	1.74946	0.0802114	0.839265
BMP8B	62.7743	0.335251	0.191696	1.74887	0.080314	0.839265
DHRS7	379.849	-0.270313	0.154496	-1.74965	0.0801791	0.839265
KBTBD8	1185.41	-0.325172	0.185965	-1.74856	0.0803667	0.839265
MPDU1	307.31	0.41982	0.240054	1.74886	0.0803158	0.839265
RN7SL518P	38.8888	0.44038	0.251807	1.74887	0.0803127	0.839265
RP11-326C3.11	10.4088	0.441002	0.252441	1.74695	0.0806459	0.841426
RRP7A	619.951	0.362517	0.207539	1.74674	0.0806825	0.841426
SEC13	726.446	0.366514	0.209879	1.74631	0.0807566	0.841632
C1GALT1	330.693	0.312476	0.179046	1.74523	0.0809446	0.841889
KBTBD4	186.332	0.252118	0.144443	1.74545	0.0809061	0.841889
YPEL1	26.1557	-0.410662	0.235255	-1.74561	0.0808792	0.841889
TMSB15B	38.6603	-0.370656	0.212433	-1.74482	0.0810169	0.842075
YKT6	457.957	0.33721	0.193351	1.74403	0.0811541	0.842934
NME8	20.2061	-0.436075	0.250194	-1.74295	0.0813424	0.844324
CDKN1B	510.319	0.269828	0.154843	1.74259	0.0814049	0.844405
C5orf30	234.749	0.254737	0.14624	1.74191	0.0815241	0.844509
LGMN	606.086	0.313502	0.179969	1.74198	0.0815128	0.844509
RNF19A	2905.8	-0.307895	0.176858	-1.74091	0.0816989	0.845753
IRAK2	54.3099	-0.432756	0.24879	-1.73944	0.0819566	0.84672
SOAT1	533.774	-0.261327	0.150232	-1.73948	0.0819495	0.84672
ZNF501	19.1806	-0.420782	0.241863	-1.73975	0.0819026	0.84672
ABR	400.996	0.340812	0.196086	1.73807	0.0821981	0.847749
KIAA1161	6.19585	-0.432678	0.248898	-1.73838	0.0821445	0.847749
RP11-162O12.2	47.0098	-0.420582	0.242	-1.73794	0.0822206	0.847749
IGHV5-78	20.5306	0.42919	0.246997	1.73763	0.0822756	0.847751
CCDC26	5.7293	-0.425071	0.244717	-1.73699	0.0823892	0.847792
IL17RA	155.205	0.383105	0.220548	1.73706	0.0823771	0.847792
ELF4	271.38	0.357899	0.206147	1.73614	0.0825399	0.848214
HERC5	24.0796	0.419437	0.241578	1.73624	0.0825223	0.848214
ECHDC2	39.7907	-0.390012	0.224724	-1.73552	0.0826495	0.848398
RP11-567M16.6	20.9238	-0.402206	0.231805	-1.7351	0.0827223	0.848398
RUFY3	379.683	0.361257	0.208173	1.73538	0.0826743	0.848398
DSC2	7.26668	-0.428592	0.247218	-1.73366	0.0829788	0.848545
ESYT1	895.672	0.350604	0.202255	1.73348	0.0830111	0.848545
RP11-185E8.2	39.589	-0.372184	0.214668	-1.73377	0.0829597	0.848545
SF3B4	307.433	0.323641	0.186632	1.73411	0.0828983	0.848545
UBE2Q2P1	16.993	-0.431179	0.248571	-1.73463	0.0828058	0.848545
CTD-2616J11.2	5.59767	0.413905	0.238839	1.73299	0.0830983	0.848876
HK1	334.945	-0.220489	0.12734	-1.7315	0.083363	0.849094
OPTN	303.371	-0.258931	0.149458	-1.73247	0.0831905	0.849094
RP11-767C1.2	7.03338	-0.421908	0.243691	-1.73132	0.0833941	0.849094
TUBA1C	777.857	0.264882	0.152974	1.73154	0.0833547	0.849094
ZNF823	110.12	-0.343454	0.19829	-1.73208	0.0832592	0.849094
RP11-547D13.1	73.2827	-0.360469	0.208496	-1.7289	0.0838269	0.852939
CALCRL	110.929	-0.366376	0.212006	-1.72814	0.0839622	0.853193
GPM6A	1195.39	-0.290835	0.168285	-1.72823	0.0839471	0.853193
SC22CB-109E1.1	8.85053	-0.431162	0.249677	-1.72688	0.0841887	0.854933
PELI2	25.5782	0.435742	0.252399	1.7264	0.0842748	0.855175
PTPN3	23.1575	-0.403594	0.233814	-1.72614	0.0843231	0.855175
FAM53B	292.804	0.400716	0.232322	1.72483	0.084558	0.856995
SNRNP27	127.833	0.280111	0.162433	1.72446	0.084624	0.857102
CTC-471J1.11	6.07974	-0.421297	0.24445	-1.72345	0.0848074	0.858397
EEF1A1P13	45.9533	-0.413547	0.240181	-1.72181	0.0851039	0.860836
MALT1	2125.39	-0.321038	0.186585	-1.7206	0.0853233	0.861842
RP11-214K3.21	4.35399	-0.397129	0.230764	-1.72093	0.0852633	0.861842
ZNF426	450.3	-0.284812	0.165556	-1.72034	0.0853706	0.861842
RN7SL480P	305.041	0.418176	0.243177	1.71964	0.0854988	0.862573
AGO4	173.389	-0.2567	0.149646	-1.71538	0.0862747	0.863082
AHSA2	680.182	-0.19313	0.112529	-1.71628	0.0861115	0.863082
AIM1	1451.5	-0.328755	0.191635	-1.71553	0.0862488	0.863082
CCDC14	957.744	-0.307033	0.178634	-1.71878	0.085654	0.863082
CRELD2	365.541	0.34444	0.200566	1.71734	0.0859171	0.863082
IRF2BPL	183.23	0.395854	0.23055	1.717	0.0859794	0.863082
RN7SL652P	4.82323	0.386081	0.224811	1.71736	0.0859139	0.863082
RP1-68D18.2	7.38844	0.435824	0.253705	1.71784	0.0858264	0.863082
RP11-61L19.1	9.07634	-0.43593	0.253935	-1.7167	0.0860341	0.863082
SIRPA	50.338	0.328732	0.191352	1.71795	0.0858065	0.863082
SPRED2	186.837	0.259319	0.150889	1.71861	0.0856855	0.863082
TCTN3	323.259	-0.252669	0.147241	-1.71602	0.0861583	0.863082
ZNF70	58.5682	0.346822	0.202135	1.7158	0.0861988	0.863082
PLA2G16	23.1624	0.40716	0.237616	1.71352	0.0866163	0.865779
RN7SL272P	28.5138	0.432152	0.252233	1.71331	0.0866563	0.865779
CFD	4.51993	0.4164	0.243096	1.7129	0.0867304	0.86596
FSCN2	7.26562	0.400993	0.234237	1.71191	0.0869135	0.867228
ADRB1	9.35759	0.43388	0.253765	1.70977	0.0873089	0.867484
CTPS2	220.931	-0.312368	0.182678	-1.70993	0.0872784	0.867484
IGF1R	42.479	-0.353817	0.206953	-1.70964	0.0873315	0.867484
NAALADL2-AS2	1459.93	-0.317121	0.185372	-1.71073	0.087131	0.867484
RP11-3D4.2	6.65383	0.427902	0.250332	1.70934	0.0873878	0.867484
RP11-44F14.2	15.085	-0.4333	0.253286	-1.71072	0.0871334	0.867484
TEX261	326.414	0.343434	0.200889	1.70957	0.0873451	0.867484
ZC3H8	238.19	-0.323835	0.189251	-1.71114	0.0870557	0.867484
LY86-AS1	105.566	-0.329049	0.192582	-1.70862	0.0875211	0.868249
BRF2	85.6381	0.383708	0.224885	1.70624	0.0879638	0.869024
CTD-2547G23.4	32.7353	-0.386738	0.226705	-1.70591	0.0880247	0.869024
ELP2	783.67	-0.271872	0.159439	-1.70518	0.088161	0.869024
HYLS1	207.892	-0.21336	0.125114	-1.70533	0.0881335	0.869024
ITGB7	3343.49	0.422694	0.247699	1.70648	0.0879188	0.869024
LGALS9	292.492	0.403449	0.2363	1.70736	0.0877557	0.869024
POU2F2	501.268	0.356109	0.208721	1.70615	0.0879806	0.869024
RN7SL648P	232.051	0.38677	0.226768	1.70557	0.0880878	0.869024
RP11-159D12.2	378.081	-0.303793	0.177952	-1.70717	0.0877913	0.869024
SOCS7	288.436	0.249302	0.146124	1.7061	0.0879895	0.869024
DAD1	683.577	0.279755	0.16423	1.70344	0.0884867	0.871678
CYB5R2	90.9094	-0.326753	0.191958	-1.70221	0.0887153	0.871922
MTMR14	465.737	0.355667	0.208911	1.70248	0.0886655	0.871922
N6AMT2	43.6276	-0.342821	0.201411	-1.7021	0.0887369	0.871922
YPEL2	25.6002	0.407755	0.239495	1.70256	0.0886499	0.871922
GRAP	334.811	0.418654	0.246148	1.70082	0.0889764	0.87372
MTERF3	254.08	-0.323785	0.190494	-1.69972	0.0891845	0.875208
CTNNA3	136.703	0.371176	0.218722	1.69702	0.0896925	0.878204
HLA-DRB5	290.926	0.428125	0.252225	1.69739	0.0896222	0.878204
RP11-486I11.2	6.98054	-0.429164	0.252912	-1.69689	0.089717	0.878204
SOBP	34.1149	0.398897	0.235019	1.69729	0.0896411	0.878204
EMX1	7.86703	-0.386793	0.22802	-1.69631	0.0898263	0.878491
POGK	787.849	-0.162646	0.0958918	-1.69614	0.0898599	0.878491
RNU4-2	904.952	0.281178	0.16582	1.69568	0.0899457	0.878774
RP11-37C7.3	15.1216	-0.421324	0.248517	-1.69536	0.0900079	0.878827
C9orf40	247.436	0.324958	0.191842	1.69388	0.0902875	0.880445
SYVN1	344.228	0.402362	0.237498	1.69417	0.0902336	0.880445
N4BP2L1	174.394	-0.310313	0.183302	-1.6929	0.0904743	0.881192
TIMM10	215.106	0.335714	0.198309	1.69288	0.090478	0.881192
PLA1A	44.6924	-0.355515	0.210071	-1.69236	0.0905777	0.881608
KANSL1L	154.584	-0.346331	0.204702	-1.69187	0.0906702	0.881953
PWAR6	51.3916	-0.390747	0.231021	-1.69139	0.090762	0.882291
PDE5A	5.87201	-0.414825	0.245324	-1.69093	0.090851	0.882601
LINC01087	21.1781	-0.428173	0.253386	-1.6898	0.0910658	0.884133
SCOC-AS1	20.2986	-0.415511	0.246054	-1.6887	0.0912771	0.885629
JOSD2	38.7028	0.421887	0.249909	1.68816	0.09138	0.886071
HNRNPLP2	7.29831	-0.407336	0.241343	-1.68779	0.0914511	0.886204
ARID3A	888.821	0.362994	0.215168	1.68703	0.0915975	0.887068
NR4A3	19.3056	0.394938	0.234195	1.68637	0.0917254	0.88775
ELOF1	406.786	0.408244	0.242136	1.68601	0.0917933	0.887852
DHX32	322.653	-0.291295	0.172812	-1.68562	0.0918697	0.888035
CNN2	1444.73	0.395574	0.234881	1.68414	0.0921543	0.888247
MCFD2	642.106	0.234667	0.139399	1.68342	0.0922936	0.888247
MESDC1	320.227	0.355889	0.211376	1.68368	0.0922438	0.888247
MPHOSPH9	882.472	-0.305613	0.181509	-1.68373	0.0922335	0.888247
OTUD3	167.249	-0.254411	0.151115	-1.68356	0.092267	0.888247
PARP14	2460.15	0.302572	0.1796	1.6847	0.092047	0.888247
SNX18P3	30.9626	-0.422299	0.250732	-1.68427	0.0921301	0.888247
CTD-2547L16.1	5.33358	-0.400848	0.238403	-1.68139	0.0926876	0.889329
CYTH1	2111.04	-0.246454	0.146572	-1.68145	0.0926762	0.889329
DMKN	102.694	-0.329295	0.195885	-1.68106	0.0927511	0.889329
RN7SK	90430.6	0.299253	0.177982	1.68137	0.0926914	0.889329
RP11-158H5.7	70.2199	-0.318301	0.18919	-1.68244	0.0924835	0.889329
TLR6	578.05	-0.314513	0.187069	-1.68126	0.0927117	0.889329
PCNXL4	989.128	-0.344753	0.205136	-1.6806	0.09284	0.88963
TTC28	7.05867	0.410275	0.244237	1.67982	0.0929919	0.890534
HADHA	1706.53	-0.15502	0.0923195	-1.67917	0.0931183	0.891193
SRP14	473.654	0.167399	0.0997336	1.67847	0.0932562	0.891961
AC104389.28	16.8158	-0.416375	0.248652	-1.67453	0.0940263	0.893176
CAPN1	570.177	0.391167	0.233458	1.67554	0.0938288	0.893176
CHD1L	664.505	-0.1988	0.118738	-1.67428	0.0940763	0.893176
FSIP1	8.72668	-0.419295	0.249973	-1.67736	0.0934716	0.893176
NCF1	101.492	0.386207	0.230446	1.67591	0.0937561	0.893176
PELI1	1312.77	-0.214146	0.127875	-1.67465	0.0940031	0.893176
RP11-177C12.1	22.7537	-0.407759	0.243449	-1.67493	0.0939489	0.893176
RP4-717I23.3	449.331	-0.289013	0.172442	-1.676	0.0937372	0.893176
RRAGB	121.381	-0.248067	0.147907	-1.67717	0.0935085	0.893176
SERTAD3	85.5504	0.313725	0.187265	1.6753	0.0938759	0.893176
UBALD2	242.918	0.422748	0.252398	1.67492	0.0939494	0.893176
ZNF221	10.6774	-0.424304	0.253261	-1.67536	0.0938634	0.893176
DRAP1	264.052	0.380041	0.227057	1.67377	0.0941766	0.89358
BST2	569.701	0.386192	0.230849	1.67292	0.0943434	0.894613
TOX	19.736	0.393437	0.235318	1.67194	0.0945364	0.895894
CCDC183-AS1	16.1991	0.422915	0.25306	1.67121	0.0946804	0.896161
TSPAN14	271.068	0.310055	0.185527	1.67121	0.0946795	0.896161
XCL1	26.5488	-0.3966	0.237472	-1.67009	0.0949017	0.897706
LINC01473	29.5219	-0.403986	0.241969	-1.66958	0.0950027	0.898112
GCH1	370.354	-0.280241	0.167921	-1.66889	0.0951399	0.898582
WHSC1L1	1424.37	-0.307908	0.184515	-1.66874	0.0951686	0.898582
ABHD17A	97.2965	0.411994	0.247081	1.66745	0.0954253	0.900456
SGPP1	415.461	0.272743	0.163651	1.66662	0.0955905	0.900864
SPIDR	373.131	-0.216982	0.130212	-1.66638	0.0956375	0.900864
TMEM65	158.558	0.329565	0.197776	1.66635	0.0956433	0.900864
GNAT3	109.608	0.35968	0.215906	1.66591	0.0957312	0.901143
HOXB7	45.0404	-0.348713	0.209413	-1.66519	0.0958754	0.901952
GABARAPL1	10.329	0.422474	0.253783	1.6647	0.0959718	0.90231
CTD-2192J16.20	10.1187	0.422676	0.254048	1.66376	0.0961597	0.903527
GPR75	35.0437	-0.341311	0.20526	-1.66282	0.0963489	0.903658
MTAPP2	21.042	-0.416545	0.250489	-1.66293	0.0963273	0.903658
SGPL1	303.621	0.208451	0.125344	1.66303	0.0963068	0.903658
BLM	1600.8	-0.33197	0.199736	-1.66204	0.0965049	0.903974
POU5F1P6	13.7363	0.416262	0.250492	1.66177	0.0965579	0.903974
STAG3L4	111.767	-0.266378	0.160286	-1.66189	0.096535	0.903974
PFDN6	211.873	0.262912	0.15825	1.66137	0.0966382	0.904178
DENND2C	18.0839	-0.408474	0.24608	-1.65992	0.0969296	0.904855
GTDC1	211.737	-0.298137	0.179617	-1.65985	0.0969445	0.904855
KCP	49.3688	0.420746	0.253474	1.65992	0.0969307	0.904855
RP11-84G21.1	6.01231	-0.414315	0.249542	-1.6603	0.0968545	0.904855
RP11-317P15.4	7.03967	0.420444	0.25349	1.65862	0.0971917	0.906614
P4HA1	1258.78	-0.345802	0.208731	-1.65669	0.0975817	0.909703
NR2F2	4.54581	-0.387748	0.23415	-1.65598	0.0977257	0.910497
SIT1	433.548	0.378882	0.228849	1.6556	0.0978036	0.910674
CDKN2D	42.3062	0.413554	0.250172	1.65308	0.0983151	0.911668
CTB-193M12.5	121.283	-0.253382	0.153391	-1.65187	0.0985609	0.911668
CXorf65	26.2645	-0.377347	0.228059	-1.6546	0.0980054	0.911668
MTR	1297.5	-0.250472	0.151633	-1.65183	0.0985699	0.911668
NPNT	1247.66	-0.219653	0.132994	-1.65159	0.0986177	0.911668
PHACTR4	325.342	-0.209047	0.126365	-1.65431	0.0980641	0.911668
PRSS16	32.3734	0.393812	0.238094	1.65402	0.0981241	0.911668
RN7SL153P	27.624	0.41989	0.254032	1.6529	0.0983516	0.911668
RN7SL836P	238.491	0.317528	0.192051	1.65335	0.0982592	0.911668
RP11-384F7.1	45.0754	-0.365148	0.221074	-1.6517	0.098595	0.911668
RP11-421E14.2	31.5461	-0.403548	0.244193	-1.65258	0.0984171	0.911668
UHRF1	262.561	0.35109	0.212544	1.65185	0.0985655	0.911668
EIF5	2082.98	-0.253564	0.153599	-1.65081	0.0987768	0.912306
SLC22A5	96.8294	-0.262028	0.15874	-1.65068	0.0988047	0.912306
PERP	4.40831	-0.393748	0.23866	-1.64983	0.0989779	0.913361
CD72	21.1286	0.394612	0.239795	1.64562	0.0998416	0.914781
CLIC6	480.141	-0.269964	0.164002	-1.64611	0.0997419	0.914781
IGHJ3P	4.45631	0.375041	0.227641	1.64751	0.0994533	0.914781
IPO5	3909.08	-0.23485	0.142658	-1.64624	0.0997143	0.914781
NCOA2	597.429	0.211425	0.12834	1.64739	0.0994779	0.914781
RN7SL643P	87.2657	0.402628	0.244556	1.64636	0.0996889	0.914781
RP11-632K20.7	4.36678	0.331713	0.20133	1.64761	0.099432	0.914781
RP11-769O8.3	8.79022	0.412684	0.250721	1.64599	0.0997662	0.914781
SEMA6A-AS1	11.1886	0.416802	0.252921	1.64796	0.0993619	0.914781
SLC25A30	155.947	0.339112	0.205896	1.64701	0.0995555	0.914781
STRBP	1506.94	0.303403	0.184156	1.64753	0.099449	0.914781
WDR48	566.527	-0.296902	0.180392	-1.64588	0.0997889	0.914781
ANKS1A	116.82	0.297391	0.180763	1.6452	0.0999281	0.914798
FBXO48	43.5589	-0.39323	0.23904	-1.64504	0.0999618	0.914798
GLTSCR1L	342.783	0.204944	0.124883	1.64108	0.10078	0.915783
IFT81	113.817	-0.339582	0.206871	-1.64152	0.10069	0.915783
ITPRIP	126.821	0.363142	0.221246	1.64135	0.100725	0.915783
LINC00662	117.176	-0.31626	0.192693	-1.64127	0.100742	0.915783
POTEKP	29.4296	-0.381976	0.232708	-1.64144	0.100706	0.915783
SLC37A1	297.82	0.367213	0.223724	1.64137	0.100721	0.915783
SLC4A7	1224.56	-0.314811	0.191647	-1.64266	0.100454	0.915783
SNX24	6.80259	0.396807	0.241342	1.64417	0.100141	0.915783
THAP8	7.85358	0.407557	0.24807	1.64291	0.100402	0.915783
XXbac-BPG181B23.7	12.3512	-0.41384	0.252158	-1.64119	0.100757	0.915783
ZBTB5	238.806	-0.201905	0.123016	-1.64129	0.100737	0.915783
ZNF514	126.919	-0.301092	0.183439	-1.64137	0.100721	0.915783
AC073326.3	4.88143	-0.370523	0.225998	-1.6395	0.10111	0.916838
COX7A2	1039.32	0.21438	0.130761	1.63949	0.101112	0.916838
RABEP1	1645.41	-0.272637	0.166305	-1.63938	0.101133	0.916838
UBE2E1	1871.83	0.258449	0.157617	1.63973	0.101061	0.916838
VNN2	182.134	0.250721	0.152965	1.63908	0.101197	0.916876
PHF20	614.729	-0.280001	0.170864	-1.63873	0.101269	0.916991
SNHG21	5.00068	0.387685	0.236633	1.63834	0.101351	0.917202
RN7SL151P	390.043	0.370569	0.226303	1.63749	0.101528	0.917729
RP11-102M11.2	6.8752	-0.405664	0.247718	-1.6376	0.101505	0.917729
ENPP4	302.469	-0.32353	0.197745	-1.6361	0.10182	0.918575
MYO5B	10.7658	0.414774	0.25343	1.63664	0.101705	0.918575
POLD4	64.7838	0.414159	0.253191	1.63576	0.10189	0.918575
PYCARD	83.1961	0.415088	0.253735	1.63591	0.101859	0.918575
RAB4A	27.028	-0.383772	0.234634	-1.63562	0.101919	0.918575
MARCH6	1472.28	-0.2557	0.156504	-1.63382	0.102296	0.919301
KIF27	56.552	-0.403131	0.246603	-1.63474	0.102104	0.919301
PUS7	374.181	-0.287515	0.175918	-1.63437	0.102182	0.919301
RP11-171I2.2	25.6172	-0.398802	0.24408	-1.6339	0.10228	0.919301
ZNF25	75.4385	-0.358171	0.219215	-1.63388	0.102284	0.919301
RPN1	1936.7	0.284932	0.174536	1.63252	0.102571	0.921233
ZNF554	17.9477	-0.400949	0.245645	-1.63223	0.102631	0.921239
ADAR	4625.06	0.177117	0.108576	1.63126	0.102835	0.922529
NTPCR	221.169	-0.249498	0.152987	-1.63084	0.102924	0.922794
BHLHA15	25.7912	0.364988	0.224035	1.62915	0.103281	0.92482
CTD-2651B20.7	82.1914	0.380225	0.233421	1.62892	0.103329	0.92482
ID3	379.771	-0.406442	0.249443	-1.6294	0.103229	0.92482
ACTA2-AS1	50.9538	0.326593	0.200799	1.62646	0.103851	0.926065
ANKRD36BP2	157.053	-0.352441	0.216569	-1.62739	0.103655	0.926065
CD83	935.199	-0.192452	0.118346	-1.62618	0.103912	0.926065
DCUN1D3	44.7376	0.343275	0.211134	1.62586	0.103979	0.926065
KDM3A	807.675	-0.347066	0.213419	-1.62621	0.103904	0.926065
MIOS	1139.31	-0.323231	0.198744	-1.62637	0.103871	0.926065
NAA50	1221.95	0.316662	0.194783	1.62572	0.104009	0.926065
OSER1	216.86	-0.232344	0.142885	-1.62609	0.103931	0.926065
PPCDC	280.155	0.402352	0.24725	1.62731	0.103672	0.926065
RAB12	157.282	-0.346064	0.212904	-1.62545	0.104067	0.926065
LIPH	108.501	-0.287568	0.176963	-1.62502	0.104159	0.926349
CCDC171	214.608	-0.364053	0.224163	-1.62405	0.104364	0.926642
CTA-363E19.2	5.27976	-0.401342	0.247129	-1.62402	0.104372	0.926642
ZNF182	150.073	-0.354107	0.217983	-1.62448	0.104274	0.926642
HDAC7	240.298	0.409385	0.252144	1.62362	0.104458	0.926875
RP11-455F5.5	16.2476	0.406772	0.25059	1.62326	0.104534	0.927021
PPIB	2769.97	0.337638	0.208082	1.62261	0.104672	0.92771
ZNF160	475.792	-0.288099	0.177587	-1.6223	0.104739	0.927776
ANXA5	882.812	0.18071	0.111513	1.62054	0.105117	0.929395
CAPN14	45.8154	0.34293	0.211538	1.62113	0.104991	0.929395
PPAPDC1B	267.788	0.212935	0.131415	1.62033	0.105162	0.929395
SNX13	452.614	-0.308808	0.190572	-1.62043	0.10514	0.929395
SAMD12	153.476	0.352927	0.217879	1.61983	0.105269	0.929804
DCAF17	609.973	-0.277328	0.171288	-1.61908	0.105431	0.930371
ITCH	1061.09	0.279762	0.172832	1.61869	0.105513	0.930371
PSMB8	1651.34	0.349822	0.216093	1.61885	0.10548	0.930371
RN7SL177P	123.155	0.317875	0.196471	1.61792	0.105679	0.931303
DGKG	9.34846	0.410689	0.254044	1.6166	0.105964	0.933282
ZDHHC4	140.091	0.298006	0.184427	1.61585	0.106127	0.934186
TAF6L	105.829	0.379013	0.234704	1.61485	0.106343	0.935549
AKAP5	102.903	0.311183	0.193012	1.61225	0.106908	0.935936
BCL2A1	938.792	-0.339824	0.211263	-1.60854	0.107718	0.935936
COA1	544.56	-0.175481	0.109078	-1.60877	0.107667	0.935936
CTB-193M12.4	20.9232	-0.375857	0.233399	-1.61036	0.107319	0.935936
CYTH4	113.467	0.395395	0.245031	1.61365	0.106603	0.935936
DHTKD1	732.638	-0.208741	0.129501	-1.61189	0.106987	0.935936
FNTA	435.945	-0.268006	0.16632	-1.61138	0.107096	0.935936
KAT6A	744.287	-0.26547	0.165005	-1.60886	0.107646	0.935936
KIAA1549	42.5606	-0.33896	0.210618	-1.60936	0.107538	0.935936
MLKL	142.599	0.235794	0.146315	1.61156	0.107059	0.935936
MRPS31P4	6.92053	-0.405383	0.251318	-1.61303	0.106739	0.935936
NEIL3	192.359	-0.285441	0.177035	-1.61234	0.106889	0.935936
PFKFB3	246.122	-0.317991	0.197543	-1.60973	0.107456	0.935936
PITRM1	613.264	-0.163365	0.101452	-1.61028	0.107337	0.935936
RGP1	293.302	0.308866	0.191937	1.60921	0.10757	0.935936
RP11-65L3.2	30.6567	-0.396335	0.245558	-1.61402	0.106523	0.935936
SLC9A8	181.688	0.266211	0.165488	1.60864	0.107694	0.935936
SPNS3	10.8156	0.40175	0.249328	1.61133	0.107107	0.935936
SSR4	1058.07	0.399072	0.247789	1.61053	0.107283	0.935936
STARD13-IT1	20.2893	-0.405866	0.252	-1.61058	0.107272	0.935936
TAS2R63P	13.7623	-0.398905	0.247807	-1.60974	0.107454	0.935936
TSPAN17	118.647	0.37524	0.233276	1.60857	0.107711	0.935936
DSCR3	579.976	-0.17781	0.110663	-1.60677	0.108104	0.937349
MAGEF1	247.292	0.24295	0.151212	1.60669	0.108123	0.937349
MST1R	7.95365	-0.399017	0.248277	-1.60715	0.108023	0.937349
NR2C2	623.684	-0.251045	0.156196	-1.60724	0.108001	0.937349
TNFRSF1B	410.857	0.376788	0.234614	1.60599	0.108276	0.938146
AC092162.1	6.78685	0.397434	0.247803	1.60383	0.108751	0.938581
CCDC77	192.224	-0.255001	0.158933	-1.60445	0.108614	0.938581
KCNMB3	16.362	-0.405243	0.252524	-1.60477	0.108545	0.938581
MTX3	413.248	0.267144	0.166469	1.60477	0.108544	0.938581
PRR5	8.7356	0.39348	0.24532	1.60395	0.108726	0.938581
RN7SL674P	513.289	0.34585	0.215636	1.60386	0.108745	0.938581
TFB1M	226.454	-0.292717	0.182351	-1.60524	0.108441	0.938581
CARD11	561.114	0.372929	0.232765	1.60217	0.109119	0.941234
KMT2E-AS1	20.9034	0.381403	0.238098	1.60187	0.109184	0.94127
B2M	25395.8	0.188157	0.117789	1.5974	0.110176	0.943627
BTN2A2	347.532	0.204904	0.128278	1.59734	0.110189	0.943627
CCDC93	390.301	-0.246987	0.154551	-1.59809	0.110023	0.943627
CERK	555.314	0.255506	0.159722	1.59969	0.109668	0.943627
GPR143	22.0861	0.389712	0.24378	1.59862	0.109906	0.943627
HADH	372.528	-0.217822	0.136244	-1.59877	0.109873	0.943627
RAB11A	850.674	-0.286867	0.179352	-1.59946	0.109718	0.943627
RAB37	7.13653	0.4014	0.250935	1.59962	0.109684	0.943627
RBM44	26.7817	-0.400951	0.250991	-1.59747	0.11016	0.943627
SAPCD2	233.94	0.383994	0.24025	1.59831	0.109974	0.943627
UBE2J2	249.662	0.314523	0.196774	1.5984	0.109955	0.943627
ZNF462	70.2297	-0.285118	0.178409	-1.59812	0.110017	0.943627
ATP5I	613.81	0.267972	0.168099	1.59413	0.110906	0.945641
DOK3	346.244	0.400612	0.251064	1.59566	0.110566	0.945641
GBA	91.7495	0.384202	0.240887	1.59495	0.110724	0.945641
KIAA1211	4.50423	-0.373672	0.234409	-1.5941	0.110914	0.945641
NSF	200.813	0.223438	0.140104	1.59481	0.110755	0.945641
RHBDF2	131.92	0.404402	0.253396	1.59593	0.110505	0.945641
RNU4-1	1028.76	0.307881	0.193028	1.595	0.110711	0.945641
UNC119B	307.121	-0.210004	0.131715	-1.59439	0.11085	0.945641
IL2RB	441.567	0.391606	0.245754	1.59349	0.111051	0.946289
AMZ2	666.013	-0.249413	0.156552	-1.59316	0.111125	0.946359
PRKD2	352.951	0.375293	0.235603	1.5929	0.111182	0.946359
RP11-4B16.1	9.72513	-0.399579	0.25092	-1.59246	0.111282	0.946696
AP5S1	84.5302	0.389386	0.245409	1.58668	0.112584	0.950595
B3GNT7	9.7553	0.401815	0.253313	1.58624	0.112685	0.950595
BLVRB	90.5206	0.402353	0.253495	1.58722	0.112462	0.950595
CORO2B	55.0529	-0.399288	0.251429	-1.58807	0.112269	0.950595
FH	1042.38	-0.218094	0.137512	-1.586	0.112739	0.950595
GGCX	134.348	0.230648	0.145299	1.5874	0.112422	0.950595
KIF3B	707.532	0.180176	0.113349	1.58957	0.111931	0.950595
MAP2K6	80.7718	0.296378	0.18671	1.58737	0.112429	0.950595
NEDD1	723.862	-0.326807	0.206084	-1.5858	0.112786	0.950595
POPDC2	27.9162	-0.379904	0.239265	-1.58779	0.112333	0.950595
RN7SL228P	27.0436	0.399905	0.251943	1.58729	0.112448	0.950595
RP1-102H19.7	10.205	-0.400459	0.252155	-1.58815	0.112253	0.950595
RPS6KA5	138.024	0.292743	0.184218	1.58911	0.112035	0.950595
SLC35G1	94.3994	-0.261672	0.164802	-1.58779	0.112333	0.950595
ST3GAL4	19.0738	0.40307	0.25401	1.58682	0.112552	0.950595
TCF12	784.137	0.231823	0.146156	1.58613	0.112709	0.950595
USP13	380.682	-0.309737	0.195138	-1.58727	0.11245	0.950595
AC007191.4	43.6774	0.339345	0.21422	1.5841	0.113171	0.951768
DDHD2	432.669	-0.227623	0.143684	-1.58419	0.11315	0.951768
IRAK1	780.345	0.388619	0.24525	1.58458	0.113061	0.951768
RPS16P5	17.6997	-0.40054	0.252734	-1.58483	0.113005	0.951768
FICD	92.31	0.362213	0.228886	1.58251	0.113534	0.953265
HACL1	226.969	-0.213782	0.135048	-1.58301	0.11342	0.953265
RP11-798M19.3	15.2309	-0.399764	0.252614	-1.58251	0.113533	0.953265
CPS1	46.8104	-0.329686	0.208553	-1.58082	0.113918	0.953372
CYBRD1	209.025	-0.249547	0.157906	-1.58035	0.114027	0.953372
EHBP1L1	808.737	0.386662	0.244505	1.58141	0.113785	0.953372
KCNH8	6.16231	0.39648	0.25083	1.58067	0.113954	0.953372
PARVG	224.221	0.374127	0.236594	1.58131	0.113808	0.953372
RAPGEF3	4.60359	0.378159	0.239297	1.58029	0.11404	0.953372
RP3-324O17.7	6.3783	0.397365	0.251333	1.58103	0.113872	0.953372
TRAJ39	5.66087	-0.388612	0.245788	-1.58109	0.113858	0.953372
LINC00278	13.2181	0.39833	0.252214	1.57934	0.114259	0.954687
KIAA1024	19.099	0.38961	0.246778	1.57878	0.114386	0.954718
SQRDL	148.15	-0.244036	0.15456	-1.57891	0.114357	0.954718
ERI1	472.116	-0.320401	0.203006	-1.57828	0.114501	0.955161
PAIP2B	15.4811	-0.397029	0.251767	-1.57697	0.114803	0.957165
AKT3-IT1	4.25028	-0.377584	0.239602	-1.57588	0.115053	0.958153
BLOC1S3	42.2276	0.39428	0.250209	1.5758	0.115071	0.958153
CCDC144A	49.5587	0.383342	0.243292	1.57565	0.115107	0.958153
ARHGEF6	523.151	-0.215391	0.136737	-1.57521	0.115207	0.958184
NIN	5315.34	-0.238205	0.151232	-1.57509	0.115235	0.958184
MCTP1	629.403	-0.320343	0.203592	-1.57346	0.115613	0.958576
POLR1E	575.248	-0.162698	0.103395	-1.57357	0.115588	0.958576
PSME4	1511.03	-0.369952	0.235211	-1.57285	0.115754	0.958576
SIK3-IT1	28.2394	0.368916	0.234504	1.57317	0.115678	0.958576
STAMBP	528.464	-0.227134	0.144357	-1.57342	0.115622	0.958576
SYNJ2BP	271.671	-0.273023	0.173609	-1.57263	0.115805	0.958576
UQCRC2	2434.36	-0.13954	0.0886883	-1.57337	0.115633	0.958576
ZFP69B	103.381	-0.343855	0.218534	-1.57346	0.115611	0.958576
ZNF84	466.968	-0.293041	0.186356	-1.57248	0.11584	0.958576
EDEM2	243.497	0.341011	0.217141	1.57046	0.116308	0.960441
GAR1	85.6938	0.309524	0.197126	1.57018	0.116372	0.960441
RP1-228P16.1	11.9591	-0.394883	0.251468	-1.57031	0.116343	0.960441
SIL1	233.365	0.32973	0.209949	1.57053	0.116292	0.960441
SPAG1	219.12	-0.3492	0.222397	-1.57017	0.116376	0.960441
ZNF136	214.735	-0.321649	0.204934	-1.56952	0.116526	0.961171
AC009404.2	62.0844	-0.288145	0.183789	-1.5678	0.116927	0.962367
NOD1	94.8097	0.271076	0.172925	1.5676	0.116976	0.962367
PSMB8-AS1	243.306	0.268444	0.171219	1.56784	0.116919	0.962367
SCAND2P	118.256	-0.249609	0.159184	-1.56805	0.11687	0.962367
WBP5	5.1146	-0.372728	0.237775	-1.56757	0.116982	0.962367
ENTPD1-AS1	94.9077	-0.261777	0.167211	-1.56555	0.117454	0.965733
MME	5.74916	0.338616	0.216549	1.5637	0.117889	0.968796
TGOLN2	1122.84	0.210882	0.135023	1.56182	0.118329	0.971381
WNT3	4.61075	-0.356807	0.228439	-1.56193	0.118304	0.971381
FAM207A	81.8816	0.335253	0.214846	1.56043	0.118658	0.973043
FBXO27	44.4841	0.3658	0.234401	1.56057	0.118625	0.973043
ABCA11P	9.9636	-0.396068	0.253981	-1.55944	0.118892	0.974246
GPR56	4.93936	0.355512	0.228036	1.55901	0.118993	0.974246
RP11-1017G21.5	9.92763	0.38914	0.249574	1.55922	0.118945	0.974246
APAF1	571.394	-0.287098	0.184308	-1.55771	0.119302	0.975278
BRD8	394.424	-0.217613	0.139703	-1.55768	0.119309	0.975278
POLI	208.166	-0.282205	0.181147	-1.55788	0.119262	0.975278
CDK2AP1	52.6233	0.309125	0.198549	1.55692	0.119489	0.976237
ADM	6.74195	0.366756	0.23566	1.5563	0.119638	0.976936
PLCL1	8.12216	-0.393777	0.253197	-1.55522	0.119893	0.977475
RALBP1	683.986	-0.21456	0.137959	-1.55525	0.119888	0.977475
SLC16A1	1271.81	-0.219068	0.140852	-1.55531	0.119872	0.977475
CTD-2319I12.4	5.63549	0.382317	0.246115	1.55341	0.120326	0.978604
ESD	949.243	-0.229841	0.147976	-1.55323	0.120368	0.978604
MCF2L2	19.293	-0.366737	0.236291	-1.55206	0.120648	0.978604
MLH3	579.938	-0.31316	0.201806	-1.55179	0.120712	0.978604
NBPF15	131.59	-0.304001	0.195929	-1.55159	0.12076	0.978604
NDUFAF5	198.308	-0.257975	0.166279	-1.55147	0.12079	0.978604
PDE7A	1303.4	0.218467	0.140689	1.55284	0.120462	0.978604
PER3	13.1878	0.386571	0.249172	1.55142	0.1208	0.978604
RP11-459E5.1	65.5916	-0.308677	0.198993	-1.5512	0.120854	0.978604
RP11-983P16.2	10.0531	0.394543	0.254047	1.55303	0.120415	0.978604
SYNPO2	7.31635	-0.393609	0.253559	-1.55234	0.120582	0.978604
TBC1D5	943.616	0.21329	0.137417	1.55214	0.120628	0.978604
TMBIM1	254.944	0.318783	0.205093	1.55433	0.120105	0.978604
MPZ	25.1809	0.390988	0.252242	1.55005	0.121129	0.980184
NRN1	7.10376	0.38871	0.250804	1.54986	0.121176	0.980184
MSTO1	80.0567	0.342913	0.221368	1.54906	0.121367	0.981214
ASAP1-IT2	4.59319	0.376508	0.243276	1.54766	0.121705	0.982122
CAPN8	21.1944	0.380045	0.245614	1.54733	0.121784	0.982122
CD74	16137.6	0.381619	0.246482	1.54827	0.121558	0.982122
COQ2	172.029	0.238731	0.154291	1.54728	0.121797	0.982122
RP11-407H12.8	4.20071	-0.370483	0.239379	-1.54768	0.121698	0.982122
CMKLR1	335.671	0.246	0.159026	1.54691	0.121884	0.982311
KIF21B	803.878	0.365361	0.236262	1.54642	0.122003	0.982757
ERCC8	195.185	-0.264072	0.170805	-1.54604	0.122094	0.982978
E2F2	341.428	0.338483	0.219034	1.54534	0.122264	0.983323
RP11-274B21.3	24.4745	0.392615	0.254026	1.54557	0.122209	0.983323
CEP95	446.232	-0.258803	0.167773	-1.54258	0.122933	0.985165
CLK4	234.704	-0.285867	0.185261	-1.54305	0.122818	0.985165
FOXN3	787.612	0.212943	0.137947	1.54366	0.122671	0.985165
LINC01353	8.07904	0.390853	0.253304	1.54302	0.122827	0.985165
RP11-771K4.3	10.3162	0.392036	0.254028	1.54328	0.122763	0.985165
SH3YL1	76.4902	-0.320487	0.207763	-1.54256	0.122939	0.985165
TGM2	4.55759	-0.333769	0.216272	-1.54328	0.122762	0.985165
RP11-429P3.8	16.2949	-0.390595	0.253363	-1.54165	0.12316	0.986425
RN7SL861P	43.3093	0.340347	0.220826	1.54124	0.123257	0.986697
POLR3GL	104.537	0.243089	0.157845	1.54005	0.123548	0.988002
TXNDC15	427.964	0.175541	0.113982	1.54008	0.123541	0.988002
GRM8	4.35602	0.367627	0.238758	1.53975	0.123622	0.988084
ARL13B	169.411	-0.304038	0.197913	-1.53622	0.124485	0.991477
CTA-390C10.10	24.5736	-0.372723	0.242723	-1.53559	0.124638	0.991477
DMXL2	1235.68	0.281968	0.183608	1.53571	0.124609	0.991477
HLA-B	9395.55	0.347912	0.226326	1.53722	0.12424	0.991477
NRG2	135.341	-0.374057	0.243623	-1.53539	0.124688	0.991477
PRRT3	51.804	-0.381889	0.248664	-1.53577	0.124596	0.991477
REV1	458.467	-0.280214	0.182439	-1.53593	0.124555	0.991477
RP11-111A21.1	12.8252	-0.390476	0.254039	-1.53707	0.124276	0.991477
SHC1	328.126	0.349369	0.227287	1.53713	0.124261	0.991477
TTC30B	28.9969	0.383745	0.249933	1.53539	0.124688	0.991477
CCDC127	80.2706	-0.264636	0.172443	-1.53463	0.124874	0.992167
CTD-2054N24.2	4.78735	-0.359441	0.234277	-1.53425	0.124967	0.992167
RTEL1-TNFRSF6B	18.1162	0.389657	0.253961	1.53432	0.124952	0.992167
ANK2	274.042	-0.232968	0.151907	-1.53362	0.125123	0.992724
PSEN2	51.3035	0.352005	0.229551	1.53345	0.125166	0.992724
PREP	239.914	-0.279739	0.18249	-1.5329	0.1253	0.993277
RNMT	855.933	-0.260913	0.1703	-1.53208	0.125502	0.994371
PIAS4	107.581	0.375698	0.245327	1.53142	0.125667	0.995168
NIT2	503.993	-0.171019	0.111714	-1.53087	0.125802	0.995558
SNORA71A	252.878	0.379838	0.248147	1.53069	0.125845	0.995558
CCDC39	21.8075	0.384863	0.251567	1.52986	0.126051	0.996676
FAM210B	9.25618	-0.388265	0.254048	-1.52831	0.126436	0.998699
TPK1	108.084	-0.282389	0.184753	-1.52847	0.126396	0.998699
MARC1	33.6596	0.269801	0.209496	1.28786	0.197795	0.999273
MARC2	237.759	-0.200773	0.160264	-1.25276	0.210294	0.999273
MARCH2	62.2181	0.29898	0.253976	1.1772	0.239117	0.999273
MARCH3	31.4251	0.0612742	0.214315	0.285907	0.774949	0.999273
MARCH5	246.388	0.2206	0.160292	1.37624	0.168748	0.999273
MARCH7	1362.64	-0.140139	0.177087	-0.791357	0.428735	0.999273
MARCH8	303.574	0.205125	0.168213	1.21944	0.222677	0.999273
MARCH9	152.393	0.261221	0.239675	1.0899	0.275759	0.999273
SEPT1	348.573	0.235059	0.239852	0.980018	0.327077	0.999273
SEPT2	2702.82	-0.0514332	0.154018	-0.333943	0.738423	0.999273
SEPT6	2313.11	-0.173499	0.158454	-1.09495	0.273538	0.999273
SEPT7	2229.22	-0.0448774	0.226522	-0.198115	0.842955	0.999273
SEPT8	428.059	-0.0760957	0.119913	-0.634592	0.525695	0.999273
SEPT9	2697.09	0.0673168	0.232045	0.290103	0.771738	0.999273
SEPT11	1956.57	-0.17731	0.139874	-1.26764	0.204928	0.999273
SEPT15	799.042	0.00864796	0.181817	0.0475641	0.962064	0.999273
5S_rRNA	4.7349	0.20608	0.240055	0.858473	0.390631	0.999273
7SK	28.4473	0.0333818	0.229716	0.145318	0.88446	0.999273
A1BG-AS1	78.2064	0.0959743	0.253596	0.378453	0.705094	0.999273
AAAS	338.962	0.172999	0.194406	0.889887	0.373527	0.999273
AACS	238.805	-0.0155942	0.172233	-0.0905417	0.927857	0.999273
AACSP1	8.31317	-0.215996	0.254009	-0.850349	0.395131	0.999273
AAED1	113.029	-0.153951	0.187508	-0.821037	0.411625	0.999273
AAGAB	407.972	0.133007	0.1524	0.872748	0.382801	0.999273
AAK1	362.824	0.0476939	0.174605	0.273153	0.784736	0.999273
AAMDC	16.3867	-0.284684	0.250892	-1.13469	0.256507	0.999273
AAMP	398.993	0.142658	0.240669	0.592756	0.553345	0.999273
AAR2	211.32	0.197254	0.209581	0.941185	0.34661	0.999273
AARS	1132.23	0.00493041	0.170306	0.0289503	0.976904	0.999273
AARS2	252.033	0.142392	0.233199	0.610603	0.541463	0.999273
AARSD1	16.7724	0.0112112	0.249971	0.04485	0.964227	0.999273
AASDH	222.159	-0.222453	0.179487	-1.23938	0.215205	0.999273
AASDHPPT	846.597	-0.128524	0.192841	-0.666474	0.505108	0.999273
AATF	626.8	0.0887653	0.139765	0.635106	0.525359	0.999273
AB019441.29	11.8354	-0.0195796	0.217543	-0.0900035	0.928284	0.999273
ABAT	44.6354	0.127288	0.210681	0.604174	0.545728	0.999273
ABCA1	8.87622	0.34234	0.253921	1.34822	0.177589	0.999273
ABCA10	74.1062	-0.261865	0.246296	-1.06321	0.287687	0.999273
ABCA3	175.713	-0.0339128	0.245983	-0.137867	0.890346	0.999273
ABCA6	459.709	0.0080262	0.209364	0.038336	0.96942	0.999273
ABCA7	274.634	0.274576	0.254034	1.08087	0.279757	0.999273
[truncated: 56,388 more rows]
