# Supplementary material for: Epstein-Barr virus nuclear antigen 3C (EBNA3C) interacts with the metabolism sensing C-terminal binding protein (CtBP) repressor to upregulate host genes
Source: PLoS Pathog. 2021 Mar 15;17(3):e1009419. doi: 10.1371/journal.ppat.1009419 (PMC7993866; doi:10.1371/journal.ppat.1009419)
Supplement: S3 Table — Table includes the high confidence 134 EBNA3C induced and 87 EBNA3C repressed genes corresponding to the intersections of the Venn diagrams in Fig 3A. For each gene the table reports: Entrez gene number (Number), Entrez Symbol (Symbol), log2 fold changes in response to EBNA3C and adjusted p-values from our study, and log2 fold changes in response to EBNA3C from the studies of Zhao, et al. 2011 and Skalska, et al. 2013 as indicated. (XLSX) [file ppat.1009419.s010.xlsx]

## Sheet: 134_87_EBNA3C regulate genes
134 EBNA3C Induced Genes		CDKN2A exon1α KO		CDKN2A exon2 KO		Zhao 2011	Skalska 2013
Number	Symbol	log2 Fold Change	Adjusted p-value	log2 Fold Change	Adjusted p-value	log2 Fold Change	log2 Fold Change
911	CD1C	2.41222	9.47184e-31	1.26238	5.96822e-05		1.62709
5724	PTAFR	2.40334	8.19624e-22	2.32397	1.97618e-21		1.13059
2841	GPR18	2.23215	1.19808e-15	1.46799	8.3555e-07
7099	TLR4	2.17565	4.00693e-15	1.61051	6.15356e-08
301	ANXA1	2.09224	5.51348e-14	2.11778	1.12509e-22
219972	MPEG1	2.0694	8.11464e-22	1.33957	1.58292e-05
83416	FCRL5	2.04186	9.30873e-14	2.00988	1.23665e-12
3687	ITGAX	1.9773	4.16827e-17	2.53277	3.00896e-30		0.80004
57379	AICDA	1.81041	5.9657e-18	2.02448	1.9187e-14	1.20167	2.26824
9472	AKAP6	1.77433	1.53432e-22	1.69539	1.12793e-17
64109	CRLF2	1.70473	5.06153e-09	1.23169	2.48606e-05
25840	METTL7A	1.58138	1.39794e-11	1.3289	2.29345e-05
79368	FCRL2	1.54914	1.0706e-09	1.13846	2.01023e-05
26228	STAP1	1.47765	3.95019e-08	1.87959	6.56244e-13		0.681467
10964	IFI44L	1.45991	3.53816e-08	1.50198	2.50874e-08
389643	NUGGC	1.45365	2.26839e-07	0.93132	0.00802281
84561	SLC12A8	1.43563	6.01485e-12	1.6652	3.18001e-13
404093	CUEDC1	1.43291	3.42259e-08	1.05717	0.00164957		0.614003
63971	KIF13A	1.43078	7.80947e-07	1.96651	3.41226e-14		0.919485
79890	RIN3	1.41464	4.77739e-07	0.828738	0.0294156		0.780738
83666	PARP9	1.39987	1.10745e-12	1.49411	1.97618e-21	0.589773
4940	OAS3	1.38536	1.0929e-06	1.13253	0.000148598	1.62588
100506736	SLFN12L	1.37545	2.21315e-09	1.30496	1.84263e-06
952	CD38	1.35481	6.01485e-12	1.5242	6.63038e-13
54739	XAF1	1.3359	2.47592e-06	1.33425	1.8399e-06	0.791979
1102	RCBTB2	1.30709	1.04638e-11	1.19218	6.79866e-05
5795	PTPRJ	1.30204	3.72925e-21	1.03272	9.60843e-06		1.13971
3603	IL16	1.30162	3.96292e-11	1.08762	7.45227e-06
	AC023590.1	1.28701	4.4551e-05	0.865897	0.0183892
28951	TRIB2	1.25594	1.6383e-05	0.871941	0.0225419
114548	NLRP3	1.25097	6.82175e-06	1.70879	5.79631e-14
140733	MACROD2	1.24456	4.48757e-05	1.63919	2.41442e-08
104457406	MIR222HG	1.22781	0.000132961	1.4543	1.91704e-06
10561	IFI44	1.21887	7.21561e-07	1.1601	6.79866e-05
4332	MNDA	1.21613	7.12135e-05	1.91529	1.81341e-13	1.09489
3087	HHEX	1.2069	3.32753e-08	1.56179	5.99263e-11
9881	TRANK1	1.19912	3.68091e-07	1.24533	1.19473e-07
115350	FCRL1	1.19746	8.57556e-07	0.812454	0.00325728
8507	ENC1	1.19192	7.52196e-11	1.30188	1.08375e-05
256236	NAPSB	1.17683	7.71576e-05	0.917177	0.00143186	0.726733	0.674569
5175	PECAM1	1.17216	3.78198e-09	0.67093	0.0302691
5294	PIK3CG	1.17123	3.42259e-08	1.44752	5.71408e-08		0.564154
5925	RB1	1.16697	9.71672e-06	1.18706	4.37914e-05	-0.613136
90293	KLHL13	1.16502	2.64521e-05	1.61379	4.31218e-10
3782	KCNN3	1.15431	7.31157e-18	1.27347	4.81575e-18	0.645415
3434	IFIT1	1.14415	1.07775e-05	1.76246	2.29926e-14	0.690865
9467	SH3BP5	1.13864	2.67007e-15	1.3725	1.0667e-13
9750	FAM65B	1.12589	1.63285e-14	0.628411	7.90818e-06		0.547598
374470	C12orf42	1.12541	0.000426978	1.09182	0.0010164
221188	GPR114	1.12262	0.000613058	0.844347	0.0260689
2650	GCNT1	1.08374	1.82777e-06	1.369	1.93029e-06		1.3033
55601	DDX60	1.07963	0.00150728	2.14725	3.38728e-17	0.854771
241	ALOX5AP	1.06263	2.135e-08	0.878476	0.000125808	0.669768	1.06812
22979	EFR3B	1.05637	2.13696e-08	1.29004	4.93187e-05		1.39322
160518	DENND5B	1.04274	2.00461e-13	0.899289	0.000153615	-0.83173	0.489091
388372	CCL4L1	1.02346	0.0035657	1.12156	0.000851669
151636	DTX3L	1.02194	2.34145e-05	1.14919	9.54972e-15
6482	ST3GAL1	1.01492	1.83577e-05	0.702974	0.00676876
9447	AIM2	1.00192	0.000349605	1.28912	1.48222e-10
7431	VIM	1.00165	3.149e-07	1.18337	1.23145e-18	-0.725779
11148	HHLA2	0.995046	0.00206023	1.08663	0.00146063
120892	LRRK2	0.984086	0.000856033	1.04507	0.00240942
6351	CCL4	0.973801	0.00280053	1.09053	0.00139454
5551	PRF1	0.969207	0.00747386	0.94422	0.0104458
9037	SEMA5A	0.960897	9.12655e-05	1.32221	1.34536e-05
118429	ANTXR2	0.939036	0.000383286	0.777976	0.034946
387895	LINC00944	0.93578	0.00869255	1.20309	0.000173971
81606	LBH	0.935476	0.000721395	1.20495	4.17379e-07	0.725668	0.668201
8613	PPAP2B	0.932812	0.000149944	0.789417	0.0026614		1.30377
25849	PARM1	0.92828	2.79219e-17	0.421374	0.00958553		1.17637
8728	ADAM19	0.914355	2.18339e-05	0.835991	0.000263295
23158	TBC1D9	0.907539	1.81071e-05	0.50428	0.0265873
80830	APOL6	0.901261	2.75626e-09	0.76702	1.67246e-06		0.406776
9372	ZFYVE9	0.899571	0.017535	1.13898	0.000536736		1.10182
2530	FUT8	0.897563	2.61896e-06	1.58196	3.60336e-11
22849	CPEB3	0.895462	0.00331583	0.935903	0.00072746
3512	IGJ	0.874925	1.0929e-06	0.581881	0.0254581	-1.24728
92906	HNRNPLL	0.868432	3.91543e-05	1.42315	6.01508e-09		1.65455
79789	CLMN	0.866796	2.18339e-05	0.925651	5.7055e-07		1.01903
10788	IQGAP2	0.864398	0.00545477	0.930301	0.00902411
85457	CIPC	0.853224	3.82916e-07	0.883396	3.70519e-07
960	CD44	0.849109	8.20098e-07	2.19932	1.38766e-37
6348	CCL3	0.849083	0.00773565	0.977482	0.0069107		1.25578
353189	SLCO4C1	0.836175	0.0332788	1.16791	4.45754e-05		1.66632
219970	GLYATL2	0.82897	0.0458652	1.15897	0.000314771		1.68314
64761	PARP12	0.827906	0.0140552	0.812888	0.014997
6850	SYK	0.827786	1.13738e-10	0.569717	0.000206296	-0.645903	0.494129
50650	ARHGEF3	0.824138	2.72673e-10	1.0889	9.28246e-06	0.723695
9448	MAP4K4	0.820465	2.14993e-09	1.08669	1.73354e-11
130589	GALM	0.810308	0.00825199	1.1122	0.000475398
50515	CHST11	0.800091	1.50517e-07	0.677424	2.15787e-05
4739	NEDD9	0.784833	7.79404e-05	1.62096	2.89124e-14
56667	MUC13	0.77778	0.00167911	1.19002	2.60869e-09
7414	VCL	0.771928	1.33303e-08	0.688304	5.30857e-09		0.968555
23258	DENND5A	0.766486	2.05931e-06	0.846383	4.77399e-06
240	ALOX5	0.750401	0.015773	0.879163	0.00402876
843	CASP10	0.746458	3.5845e-05	0.73987	0.000223148
94240	EPSTI1	0.740033	0.00387129	0.915081	1.15715e-05	0.637178
101927931	LINC01480	0.736977	0.00672476	1.31459	2.50874e-08
148534	TMEM56	0.731554	0.00643105	0.685227	0.0254581
55008	HERC6	0.725834	0.0230268	1.18519	9.69924e-07
4088	SMAD3	0.722002	0.0332788	1.54044	1.80331e-10
285286	LINC00877	0.715289	0.00693993	0.596038	0.0280465
4599	MX1	0.712457	0.00273849	0.649235	0.010479
11031	RAB31	0.712292	0.00635253	0.804919	0.00139454	0.617313
1847	DUSP5	0.71062	0.0130631	0.643806	0.0243566
3431	SP110	0.710208	1.41914e-09	0.66934	1.58062e-06
24138	IFIT5	0.686483	0.0317139	1.08964	6.2959e-08
140469	MYO3B	0.677277	0.0439286	1.14235	9.64464e-06
255631	COL24A1	0.652612	0.00635253	0.618589	0.00913848
3570	IL6R	0.652077	1.42306e-05	0.970575	2.74745e-08		1.4148
1788	DNMT3A	0.643496	0.0245534	0.623769	0.0175677
253635	GPATCH11	0.642309	0.00932702	1.00602	3.10661e-08
23052	ENDOD1	0.641766	0.00127707	1.07548	1.4769e-10		0.6054
7049	TGFBR3	0.628601	0.00322976	1.57557	1.4769e-10		1.24439
3109	HLA-DMB	0.611414	0.00818107	0.713763	0.00146387
144108	SPTY2D1	0.602667	0.00023024	0.603907	0.000210782
8648	NCOA1	0.593641	0.0112053	0.757393	0.00185898
824	CAPN2	0.590601	6.47912e-05	0.443313	0.0197171
201799	TMEM154	0.581989	0.00276696	1.00922	6.77847e-08
2149	F2R	0.563166	0.0130631	0.786441	0.000421634	-0.875805
57493	HEG1	0.559107	0.00124809	0.779676	0.000246387
7494	XBP1	0.557089	0.00150728	0.356825	0.0389517
8745	ADAM23	0.549632	1.58322e-05	1.08708	3.43458e-06	-0.63779	1.08948
25939	SAMHD1	0.548312	0.038537	0.510749	0.0187928
8560	DEGS1	0.502628	0.00116872	0.463536	0.0242778
23216	TBC1D1	0.490172	6.10147e-06	0.559882	7.62303e-07		0.275424
11262	SP140	0.46292	0.0234234	0.722508	3.90614e-10
57458	TMCC3	0.443491	0.0167604	0.832926	6.61546e-09
4249	MGAT5	0.427818	3.31895e-05	0.458126	0.000125808
8740	TNFSF14	0.41752	0.0321917	0.473078	0.0299577		0.266852
2131	EXT1	0.39092	0.0446298	0.966148	3.77603e-09
3915	LAMC1	0.359822	0.0209404	0.492258	0.00466269
84890	ADO	0.350704	0.0458652	0.536743	0.000623857
87 EBNA3C Repressed Genes		CDKN2A exon1α KO		CDKN2A exon2 KO
Number	Symbol	log2 Fold Change	Adjusted p-value	log2 Fold Change	Adjusted p-value	log2 Fold Change	log2 Fold Change
22837	COBLL1	-5.15413	8.60571e-116	-4.55388	1.90912e-87		-5.99027
57037	ANKMY2	-2.54652	2.99657e-36	-1.64007	1.78324e-08	-1.0361	-3.10392
28969	BZW2	-2.29619	3.63279e-61	-1.99056	3.59864e-29	-1.26015	-1.26737
5337	PLD1	-1.88326	1.02763e-20	-1.31301	6.67935e-09	0.709004
80854	SETD7	-1.67919	2.19354e-09	-1.29876	7.81061e-11		-0.858554
254428	SLC41A1	-1.63003	1.46461e-08	-1.72677	4.276e-14		-0.556513
285758	LINC01268 / MROCKI	-1.52141	3.60323e-10	-0.796343	0.0147215
2195	FAT1	-1.42815	4.22503e-07	-0.885638	0.0150815
1237	CCR8	-1.41582	1.05082e-11	-1.91093	2.63975e-15		-1.16728
541471	MIR4435-1HG	-1.40707	4.76351e-06	-0.829144	0.0412948
2157	F8	-1.36944	6.80525e-10	-0.611863	0.0120384
8809	IL18R1	-1.35514	4.84785e-08	-1.13565	9.31186e-07	-0.676243
10125	RASGRP1	-1.32711	2.12271e-18	-1.14005	1.00727e-06		-0.718359
51733	UPB1	-1.27061	1.29271e-06	-1.20161	2.61782e-05	0.897371
29121	CLEC2D	-1.24215	1.9254e-08	-1.04597	0.000877539	-0.741048
1380	CR2	-1.24064	6.74287e-13	-0.736312	0.00101576	0.68343	-0.332393
8792	TNFRSF11A	-1.23738	0.000100161	-2.05473	9.62687e-23		-1.23292
9076	CLDN1	-1.23403	1.58775e-05	-1.19972	0.000129537
344697	HNRNPA1P21	-1.19391	2.60842e-06	-1.28899	1.07431e-06		-0.713968
57520	HECW2	-1.1929	3.35027e-30	-0.878667	1.04417e-06
1029	CDKN2A	-1.18623	3.76696e-05	-0.797688	0.0200617
8934	RAB29	-1.14917	1.61985e-14	-0.912679	4.51928e-10	-0.794799	-0.534659
151742	PPM1L	-1.10598	0.00015775	-1.18518	3.61805e-06		-2.01273
4345	CD200	-1.0897	1.88887e-08	-0.98809	9.28078e-06
83988	NCALD	-1.07792	1.63648e-14	-0.652721	0.000295901
7850	IL1R2	-1.0568	0.00168273	-1.06053	0.00115467		-1.00715
3575	IL7R	-1.0561	1.24983e-06	-0.579489	0.00403901		-1.14075
9749	PHACTR2	-1.03165	1.81617e-05	-0.879694	0.00473108	-0.653454
652	BMP4	-1.01775	0.000742312	-1.55995	1.54308e-08
8832	CD84	-0.995115	3.0194e-06	-0.7471	0.000185418
9938	ARHGAP25	-0.966985	1.25047e-07	-2.10772	1.75836e-15	-1.11639
340533	KIAA2022	-0.960919	0.00818178	-0.8754	0.0200617
359845	FAM101B	-0.944626	0.00998033	-1.05057	0.00150275		-0.632436
114836	SLAMF6	-0.915922	5.06153e-09	-0.715687	5.76088e-06
93664	CADPS2	-0.915133	0.0157456	-0.760643	0.0276694
	AE000661.37	-0.912714	0.00517234	-0.662122	0.045202
57530	CGN	-0.871567	0.00586587	-0.814768	0.0280192
55340	GIMAP5	-0.859034	0.0300446	-1.07965	0.001613	-1.09077
54566	EPB41L4B	-0.856874	0.00612361	-0.807	0.00241789
5314	PKHD1	-0.852115	5.53946e-06	-0.478842	0.0285062
9397	NMT2	-0.851495	2.80811e-05	-0.728656	0.000371032	1.63187
23389	MED13L	-0.846375	4.7423e-19	-0.821992	2.62479e-06	-0.778578	-0.746244
81553	FAM49A	-0.838867	9.45678e-05	-0.523318	0.0470577
257144	GCSAM	-0.838273	1.9167e-07	-0.748689	1.22937e-06
286343	LURAP1L	-0.821539	0.00122957	-0.782202	0.00877155
94015	TTYH2	-0.811477	0.0477318	-1.08184	0.000347293	0.886809
4065	LY75	-0.80786	0.000493976	-0.658643	0.0135323		-0.334431
2200	FBN1	-0.802546	0.000482091	-0.631728	0.0266795		-0.648484
474344	GIMAP6	-0.80248	0.00150728	-1.1111	1.68743e-10	-0.730427
161436	EML5	-0.801429	0.0177172	-0.792897	0.0108756		-1.9601
	RP11-598F7.3	-0.79874	0.00635253	-0.846875	0.00289629
1845	DUSP3	-0.781121	3.03528e-05	-0.462363	0.0342764
6504	SLAMF1	-0.780999	1.06544e-09	-0.710937	2.80795e-06
90627	STARD13	-0.774361	3.01816e-10	-0.68675	7.45015e-06
100126791	EGOT	-0.764244	0.00579619	-0.740665	0.0176544
151556	GPR155	-0.717196	0.0202841	-1.03624	1.15716e-07		-1.01913
5797	PTPRM	-0.700898	0.000357016	-0.93851	4.89781e-12
80206	FHOD3	-0.697015	2.26839e-07	-0.67344	0.00420609
137902	PXDNL	-0.67943	0.00451154	-0.599517	0.0372734
1880	GPR183	-0.671549	0.000618907	-0.519709	0.0362345
65991	FUNDC2	-0.671513	4.56713e-09	-0.565786	0.00182357
1612	DAPK1	-0.659993	0.000125501	-0.594437	0.000488235
1031	CDKN2C	-0.642456	0.0075799	-0.73137	0.000149191
1326	MAP3K8	-0.637001	0.00104876	-0.596752	0.00365847	0.840256
1879	EBF1	-0.632668	0.00264683	-0.601811	0.00134583	-0.745618	-0.382236
5617	PRL	-0.619169	3.66673e-05	-0.839355	9.88734e-08	-0.812275
940	CD28	-0.617191	0.047445	-0.572746	0.00161389
9265	CYTH3	-0.616838	0.0332788	-0.59641	0.0394092
23554	TSPAN12	-0.615384	0.00294695	-0.59984	0.02734
3690	ITGB3	-0.614606	0.0180735	-1.12691	1.4769e-10
91937	TIMD4	-0.598053	0.00478363	-0.955364	0.000528949
2752	GLUL	-0.59097	2.02049e-06	-0.452578	0.00169864	0.615717
11124	FAF1	-0.572008	7.71576e-05	-0.447358	0.0183892
57507	ZNF608	-0.543918	0.00108211	-0.612067	0.000895532
2534	FYN	-0.515731	0.00449812	-0.539377	0.000148598
26207	PITPNC1	-0.511977	0.000559837	-0.594639	0.000297567	0.912491
81796	SLCO5A1	-0.508945	0.00643105	-0.596133	0.000442402
63895	PIEZO2	-0.482673	0.00030338	-0.447284	0.00236697	0.626225
5341	PLEK	-0.472069	0.00057497	-0.441384	0.010479		-0.383574
23268	DNMBP	-0.469727	0.00693835	-0.582011	0.000636236	-0.684044	-0.300124
953	ENTPD1	-0.459846	0.00340301	-0.406134	0.00404016
9990	SLC12A6	-0.458062	0.000592172	-0.366711	0.0404368		-0.200931
3751	KCND2	-0.4391	0.00987299	-0.438049	0.0201705
10982	MAPRE2	-0.434259	0.00907888	-0.479448	0.0115518
55214	P3H2	-0.429442	0.000126081	-0.468115	0.00333007
6711	SPTBN1	-0.425231	0.00412847	-0.599771	0.000488235		-0.312909
7204	TRIO	-0.407465	0.0138704	-0.384807	0.0071575
