# Supplementary material for: Epstein-Barr virus nuclear antigen 3C (EBNA3C) interacts with the metabolism sensing C-terminal binding protein (CtBP) repressor to upregulate host genes
Source: PLoS Pathog. 2021 Mar 15;17(3):e1009419. doi: 10.1371/journal.ppat.1009419 (PMC7993866; doi:10.1371/journal.ppat.1009419)
Supplement: S4 Table — Left table lists EBNA3C induced genes according to whether their regulation required the EBNA3C-RBPJ interaction or the EBNA3C-CtBP interaction. Genes listed as DEPENDENT could not be regulated by EBNA3CmRBPJ (second column) or EBNA3CmCtBP (third column). For genes listed as INDEPENDENT there was no impaired regulation with EBNA3CmRBPJ (second column) or EBNA3CmCtBP (third column). Genes listed as PARTIAL exhibited partially impaired regulation with the appropriate mutant. Note that the majority of the 134 EBNA3C induced and 87 EBNA3C repressed genes were not able to be classified in this analysis. (XLSX) [file ppat.1009419.s011.xlsx]

## Sheet: Sheet1
EBNA3C Induced				EBNA3C Repressed
	RBPJ	CtBP			RBPJ	CtBP
Dependent	ALOX5	MUC13		Dependent	CCR8
	ALOX5AP	SMAD3			CD28
	ANXA1				HECW2
	DENND5B				HNRNPA1P21
	DUSP5				IL18R1
	ENDOD1				IL1R2
	EXT1				LY75
	FUT8				PLD1
	GPATCH11				PRL
	HEG1				PXDNL
	IL16				SLCO5A1
	IL6R				SPTBN1
	ITGAX				STARD13
	KCNN3			Partial	ARHGAP25	NCALD
	LINC01480				BZW2
	MGAT5				CLEC2D
	MUC13				GPR155
	NAPSB				PPM1L
	PTAFR				RAB29
	SLC12A8			Independent	ANKMY2	ANKMY2
	SMAD3				BMP4	ARHGAP25
	SP110				COBLL1	BMP4
	SYK				DNMBP	BZW2
	TGFBR3				EML5	CGN
	TMEM154				PHACTR2	CLEC2D
Partial	CCL3	ALOX5AP			TIMD4	COBLL1
	CD44	ITGAX				EML5
	CLMN	NAPSB				FHOD3
	DTX3L	PARP9				GIMAP5
	PARP9					GIMAP6
Independent	IFI44L	ALOX5				GPR155
	MX1	ARHGEF3				HECW2
	VIM	CAPN2				IL18R1
		CCL3				PHACTR2
		CCL4				PKHD1
		CD44				PLD1
		DENND5A				PPM1L
		DTX3L				PRL
		DUSP5				PXDNL
		ENDOD1				RAB29
		HHEX				SPTBN1
		IFI44L				STARD13
		IL16				TIMD4
		IL6R				TNFRSF11A
		KCNN3
		LINC01480
		MX1
		OAS3
		PARM1
		PTAFR
		TGFBR3
		TMEM154
