# Supplementary material for: Epstein-Barr virus nuclear antigen 3C (EBNA3C) interacts with the metabolism sensing C-terminal binding protein (CtBP) repressor to upregulate host genes
Source: PLoS Pathog. 2021 Mar 15;17(3):e1009419. doi: 10.1371/journal.ppat.1009419 (PMC7993866; doi:10.1371/journal.ppat.1009419)
Supplement: S5 Table — Primer pairs used for qRTPCR and ChIP qPCR are reported with the Entrez gene symbol of the transcript or regulatory region of the gene they were used to investigate. For each pair, the primer sequence is reported or, in the case of previously published primers, the appropriate reference. (XLSX) [file ppat.1009419.s012.xlsx]

## Sheet: Primer information
	qRTPCR	Trarget	Forward	Reverse
		AICDA	AAGAGGCGTGACAGTGCTAC	TCCGAGATGTAGCGGAGGAA
		PTAFR	CATCCACATCTTCATCGTGTTCAGCTTCTT	CACCGGCTGCATGAGCAAGGTACGGATGAT
		CD44	AGCAAACAACACAGGGGTGTA	GTGGAGCTGAAGCATTGAAGC
		SMAD3	CCCCTGGCTACCTGAGTGAA	TATGTGCTGGGGACATCGGA
		LRRK2	GAGCGTGTGATCAGAATAACAGCA	TCCCTCCTTTGCTTGATTGGC
		Rb1	CTGTCTGACTACTTTGCCTTCTTTTGTAGC	ATTGCATTTGGAAGATAGATAGGACACATT
		ADAM28	GGCACATGAAATGGGCCACAACTTTGGAAT	TGAGACGGCTGCAGGAACTGAAGTCTGTGG
		BZW2	GTCCAGGGGCTTAATGAGGCTGGTGATGAC	CCACCAGGATATCGAAGAGTGTGTCTGCAT
		CCR8	ACAACAAGACCAAGGCCATCAGGTTGGTGC	CTGTGCAAGGAAGTGAGGAAAAGAACCACG
		BMP4	CGGCACCCACATCCCTCTA	TCCATGCTGTACCTGGATGAGTA
		SETD7	GGTTCTGCACAGTCACCTACTCCTCCACAG	AACTCCCTGGCCCTGCAAGGCATCATCCAC
		BCL6	TCTCCGGAGTCGAGACATCTT	CAGGCCATGAGGACCGTTTT
		PARP9	CGTGAACAACCTGACCCTCC	TTGACTTTGCCACAGGTCCAAC
		ALOX5AP	GTCTACACTGCCAACCAGAACT	ACATCAGTCCAGCAAACGCA
		HHEX	GATCAGGAAGTGGACATTGAGGG	CCAGTGGTCATCATCCAGCAT
		IL16	GTCAGTCCGTTATCTCCCTGC	AACCCAAGACCAGCACCTTC
		NLRP3	GGAGTGGATGGGTTTACTGGAG	GCTCACACTCTCACCCAGAC
		NCALD	CCGCCAGTCTAATGCTGTCA	AGGACAATTGGAGCACAGGAATG
		ANKMY2	GCGACATGGAGCCGATGTAA	ACATCTGTCTCAGCACCAGC
		GIMAP5	TTCCTGAGAGAGGACCAGCG	CCCCTCTGGAATCCTCCCAT
		GIMAP6	CACAGGCAAGAGAAAGGACCA	GGCCTTGTCCTCCTTGTGTTC
		TBP	AAATATTGTATCCACAGTGAATCTTGGTTG	GAACTGAAAATCAGTGCCGTGGTTCGTGGC
	ChIP qPCR	Trarget	Forward	Reverse
		SMAD3	CAGTTGCAGGGAGTGACGTT	AGGGACCACGTATCATGCCT
		PARP9	TGTCTGGCACCTTCTGTTAAG	ACTGCCTTGAGGCAATTCA
		ALOX5AP	TGTGGCTGCTACTTACCGTG	GAACACCAAAAGATCTGTGCCC
		NCALD	TGCCAAACTCCAGTTGCGA	GCAAGCTGAATGGAAGAGATGTTT
		CCR8	CTCCATCGGCTCACCATTGAT	ACCTCGGCAAATTCCCCTCA
		BCL6	TTCGCTGTAGCAAAGCTCGG	GGGAAAGCAAAGCGCACTC
		ANKMY2	CAACCTGGGAGGACAAAACCA	ACAGGATAGGGGAGCGGAAC
		SETD7	TTGGAGCAACCCATCTGAAGC	AGGACCGCACTTTATGGGAAAT
		PPIA	Ohashi M., PLOS Pathogen 2015
		EIF2AK3
		SCT	Ray SK., Mol Cell Biol. 2014
